# Supplementary material for: 2-[(5-Methyl­thio­phen-2-yl)methyl­idene]malono­nitrile
Source: Acta Crystallogr Sect E Struct Rep Online. 2013 Jun 8;69(Pt 7):o1003. doi: 10.1107/S1600536813014487 (PMC3772448; doi:10.1107/S1600536813014487)
Supplement: Supplementary file 2 [file e-69-o1003-Isup2.hkl]

# 
# h,k,l, Fc-squared, Fo-squared, sigma(Fo-squared) and status flag 
# 
data_I
_shelx_title ' Q in P-1' 
_shelx_refln_list_code          4 
_shelx_F_calc_maximum      224.86 
_exptl_crystal_F_000       360.00 
_reflns_d_resolution_high  0.8293 
 
loop_ 
 _symmetry_equiv_pos_as_xyz 
 'x, y, z' 
 '-x, -y, -z' 
 
_cell_length_a     9.1120 
_cell_length_b     9.9380 
_cell_length_c    10.1350 
_cell_angle_alpha  81.100 
_cell_angle_beta   80.710 
_cell_angle_gamma  86.700 
 
_shelx_F_squared_multiplier     1.000 
 
loop_ 
 _refln_index_h 
 _refln_index_k 
 _refln_index_l 
 _refln_F_squared_calc 
 _refln_F_squared_meas 
 _refln_F_squared_sigma 
 _refln_observed_status 
   1   0   0        0.16        0.95      6.91 o 
   4   0   0       53.82       43.34      8.65 o 
   5   0   0        1.46        4.67      7.85 o 
   6   0   0      964.00      980.77     26.92 o 
   7   0   0        1.00       11.95     15.81 o 
   8   0   0      182.18      193.49     18.39 o 
   9   0   0        0.02        7.37     13.18 o 
  10   0   0       34.39       39.48     14.36 o 
 -10   1   0        0.51        3.13     10.12 o 
  -9   1   0        1.06        9.50     11.03 o 
  -8   1   0        0.57       11.56     11.56 o 
  -7   1   0        1.63       18.38     10.18 o 
  -6   1   0        0.02       11.01     11.01 o 
  -5   1   0      495.20      513.74     17.42 o 
  -4   1   0        0.32        5.87      7.25 o 
  -2   1   0        2.54       18.73      7.43 o 
  -1   1   0     6998.84     6670.95    113.01 o 
   0   1   0        0.00        0.11      6.47 o 
   2   1   0        0.32        1.69      7.47 o 
   3   1   0     4619.76     4967.96     39.98 o 
   4   1   0        0.60        2.53      6.98 o 
   5   1   0     1270.21     1292.81     27.75 o 
   6   1   0        1.23        8.66     10.95 o 
   7   1   0      174.82      130.52     17.09 o 
   8   1   0        0.10        9.35     12.55 o 
   9   1   0        2.63        2.22     11.81 o 
  10   1   0        0.01        5.35     13.20 o 
 -10   2   0       35.23       28.12     10.35 o 
  -9   2   0        0.56       10.65     10.65 o 
  -8   2   0      174.23      173.31     14.91 o 
  -7   2   0        0.12       11.46     11.46 o 
  -6   2   0      515.54      507.35     19.12 o 
  -5   2   0        0.65        3.87      8.06 o 
  -4   2   0     1802.95     1906.77     27.88 o 
  -3   2   0        0.79        2.63      6.32 o 
  -2   2   0      123.46      131.53      9.42 o 
  -1   2   0        2.29        7.34      7.34 o 
   1   2   0        0.05        6.95      7.18 o 
   2   2   0    50560.22    47452.11    424.28 o 
   3   2   0        0.20        4.75      8.37 o 
   4   2   0     1577.89     1676.26     27.87 o 
   5   2   0        0.49        9.21      9.21 o 
   6   2   0        9.71       15.48     10.05 o 
   7   2   0        0.95        1.15     12.20 o 
   8   2   0      254.01      260.92     19.46 o 
   9   2   0        0.76        3.01     13.94 o 
  10   2   0       45.52       22.11     14.06 o 
 -10   3   0        0.07        7.33      8.75 o 
  -9   3   0        0.81        0.00     10.63 o 
  -8   3   0        2.36       10.18     10.18 o 
  -7   3   0        6.72       15.76     10.00 o 
  -6   3   0        2.46        8.34     10.54 o 
  -5   3   0        0.61       16.14      7.87 o 
  -4   3   0        1.11        3.46      6.91 o 
  -3   3   0      773.77      827.69     19.48 o 
  -2   3   0        0.57        4.01      6.13 o 
   2   3   0        0.41        5.52      7.27 o 
   4   3   0        0.35       11.84      8.81 o 
   5   3   0     1040.14     1102.35     26.45 o 
   6   3   0        0.05       14.98     11.66 o 
   7   3   0      135.43      125.35     16.59 o 
   8   3   0        0.65        1.38     12.48 o 
   9   3   0       38.86        6.83     15.42 o 
  10   3   0        0.13        6.08     12.42 o 
 -10   4   0        2.00        6.23      7.95 o 
  -9   4   0        0.09        6.81      9.71 o 
  -8   4   0      128.91       93.63     14.03 o 
  -7   4   0        0.71        7.97     11.15 o 
  -6   4   0      465.47      416.16     18.06 o 
  -5   4   0        0.05        9.27      9.27 o 
  -4   4   0     1022.94     1057.27     25.11 o 
  -3   4   0        0.18        7.74      7.74 o 
  -2   4   0     1506.79     1455.84     27.26 o 
  -1   4   0        0.01        8.28      8.28 o 
   0   4   0      229.96      206.13      7.99 o 
   1   4   0        3.63        1.17      6.88 o 
   2   4   0     1217.86     1309.27     24.31 o 
   3   4   0        0.18        9.16      9.16 o 
   4   4   0     7368.24     7234.39     66.85 o 
   5   4   0        0.29        1.01     11.61 o 
   6   4   0      350.00      368.42     19.80 o 
   7   4   0        0.41        4.61     12.42 o 
   8   4   0        0.16        5.10     13.09 o 
   9   4   0        0.42       14.78     14.78 o 
  10   4   0       37.86       29.40     13.02 o 
  -9   5   0       16.18       24.51      9.55 o 
  -8   5   0        0.10        0.53      9.47 o 
  -7   5   0        0.27       13.42      9.34 o 
  -6   5   0        4.49        4.51     10.05 o 
  -5   5   0       17.73       32.71     14.98 o 
  -4   5   0        3.08        6.45      9.58 o 
  -3   5   0        0.04        0.74      8.31 o 
  -2   5   0        3.73        9.61      7.69 o 
  -1   5   0      679.53      655.24     19.94 o 
   0   5   0        1.44        6.72      6.08 o 
   1   5   0     1372.38     1404.79     26.06 o 
   2   5   0        1.28        0.35      8.39 o 
   3   5   0      375.98      388.57     18.76 o 
   4   5   0        0.15        5.99     11.42 o 
   5   5   0        0.10        2.89     25.52 o 
   6   5   0        0.55       12.08     13.63 o 
   7   5   0      173.84      140.19     18.02 o 
   8   5   0        0.02        9.04     14.02 o 
   9   5   0        9.03        8.53     12.64 o 
  -9   6   0        0.07        8.77      8.77 o 
  -8   6   0        5.49        6.88      9.43 o 
  -7   6   0        0.08        0.00      9.12 o 
  -6   6   0      261.94      238.22     19.37 o 
  -5   6   0        0.38        4.43     13.04 o 
  -4   6   0      586.04      626.51     20.56 o 
  -3   6   0        0.13        2.71     10.38 o 
  -2   6   0      970.27      980.68     25.99 o 
  -1   6   0        0.29        9.56      9.56 o 
   0   6   0      726.20      783.51     19.49 o 
   1   6   0        0.27       10.10     13.44 o 
   2   6   0       93.70       88.35     11.70 o 
   3   6   0        1.36       21.13      9.76 o 
   4   6   0      290.48      313.03     18.28 o 
   5   6   0        1.29        5.79     13.91 o 
   6   6   0      983.24      967.60     32.42 o 
   7   6   0        0.14       10.42     13.44 o 
   8   6   0       50.80       30.91     15.50 o 
   9   6   0        0.14       11.44     12.49 o 
  -8   7   0        0.09       10.90      7.66 o 
  -7   7   0       36.44       22.69     14.90 o 
  -6   7   0        0.02        0.85     14.17 o 
  -5   7   0        0.03       22.01     10.41 o 
  -4   7   0        3.67        4.32     10.42 o 
  -3   7   0        7.09        6.63     10.59 o 
  -2   7   0        1.68        4.85     10.01 o 
  -1   7   0        1.19       10.05     10.52 o 
   0   7   0        4.27        8.58      9.81 o 
   1   7   0      297.28      281.89     16.73 o 
   2   7   0        0.37        7.41     10.99 o 
   3   7   0      176.88      172.33     15.26 o 
   4   7   0        1.44        0.64     13.25 o 
   5   7   0       64.14       73.44     15.30 o 
   6   7   0        0.03       14.63     14.63 o 
   7   7   0        0.19       12.48     16.36 o 
   8   7   0        0.37       11.64     13.57 o 
  -7   8   0        0.16        6.00     16.24 o 
  -6   8   0        4.12       28.51     11.46 o 
  -5   8   0        0.01        4.91     10.79 o 
  -4   8   0      268.36      288.84     17.31 o 
  -3   8   0        0.02        7.42     10.39 o 
  -2   8   0      350.84      355.96     18.59 o 
  -1   8   0        0.49       12.22     10.24 o 
   0   8   0      441.36      435.65     38.99 o 
   1   8   0        0.27       13.36     12.26 o 
   2   8   0      245.50      239.01     18.23 o 
   3   8   0        0.37       13.22     13.22 o 
   4   8   0       10.73        8.47     12.97 o 
   5   8   0        0.52        3.75     14.67 o 
   6   8   0       49.20       28.45     14.22 o 
   7   8   0        1.18        3.18     13.59 o 
   8   8   0      112.90      103.47     14.92 o 
  -6   9   0        0.01        5.53      9.82 o 
  -5   9   0       40.69       51.95     13.09 o 
  -4   9   0        0.00       22.93      9.35 o 
  -3   9   0        0.03        9.30     11.41 o 
  -2   9   0        1.03        9.24     11.01 o 
  -1   9   0        0.04       11.62     11.62 o 
   0   9   0        0.56        1.32     10.12 o 
   1   9   0        0.79        4.57     11.68 o 
   2   9   0        2.31        0.00     13.00 o 
   3   9   0       74.76       51.73     13.88 o 
   4   9   0        0.03       12.80     13.72 o 
   5   9   0       20.28       19.62     13.61 o 
   6   9   0        0.73       26.38     12.73 o 
   7   9   0       12.74       18.73     12.04 o 
  -5  10   0        0.14        8.93     10.03 o 
  -4  10   0        0.46        8.74      9.09 o 
  -3  10   0        0.07        0.00     10.67 o 
  -2  10   0      130.99      128.79     14.27 o 
  -1  10   0        0.03       15.45     11.27 o 
   0  10   0      119.58      125.93     11.43 o 
   1  10   0        0.48        2.15     11.48 o 
   2  10   0      116.10      117.37     14.69 o 
   3  10   0        0.06        6.79     12.10 o 
   4  10   0       54.25       35.78     12.77 o 
   5  10   0        0.23        3.12     12.80 o 
   6  10   0        0.26       11.49     12.69 o 
  -3  11   0       22.58       29.33     11.35 o 
  -2  11   0        0.00        0.67     10.39 o 
  -1  11   0        0.21       14.35      9.97 o 
   0  11   0        0.01        4.54      7.96 o 
   1  11   0        0.80        7.25     11.68 o 
   2  11   0        0.07       11.85     11.85 o 
   3  11   0        0.10       12.99     12.99 o 
   4  11   0        0.72        6.78     11.79 o 
  -3 -11   1        2.38        6.66     11.18 o 
  -2 -11   1        9.28       13.53     13.53 o 
  -1 -11   1        1.05       12.50     12.80 o 
   0 -11   1       25.00       16.79     10.60 o 
   1 -11   1        3.18        9.73     13.17 o 
   2 -11   1       16.04       23.01     12.07 o 
   3 -11   1        0.12        5.32     12.78 o 
  -5 -10   1        1.41        1.66     13.07 o 
  -4 -10   1        3.13       12.64     12.64 o 
  -3 -10   1       48.95       40.63     15.21 o 
  -2 -10   1        1.30       15.86     13.63 o 
  -1 -10   1       22.21        2.42     14.47 o 
   0 -10   1        0.31        9.62      9.63 o 
   1 -10   1       16.21       27.23     14.63 o 
   2 -10   1        1.09        1.63     14.04 o 
   3 -10   1        0.45        6.24     11.72 o 
   4 -10   1        1.11        8.48     12.07 o 
   5 -10   1        0.14        5.97     12.59 o 
  -6  -9   1        1.66       14.68     14.04 o 
  -5  -9   1        5.19        9.48     13.46 o 
  -4  -9   1       57.90       57.91     15.28 o 
  -3  -9   1        8.85       19.45     13.76 o 
  -2  -9   1       66.38       63.31     16.51 o 
  -1  -9   1       11.45       19.02     13.97 o 
   0  -9   1       60.49       64.47     10.94 o 
   1  -9   1        7.03       11.84     13.54 o 
   2  -9   1       79.15       61.57     15.09 o 
   3  -9   1       15.95        8.96     14.00 o 
   4  -9   1       43.06       64.07     15.20 o 
   5  -9   1        0.33       10.21     13.08 o 
   6  -9   1       59.57       76.44     14.82 o 
  -7  -8   1       72.99       52.05     15.80 o 
  -6  -8   1       10.74       12.24     14.59 o 
  -5  -8   1       14.56       29.25     15.47 o 
  -4  -8   1        5.54        2.39     12.41 o 
  -3  -8   1       20.04        8.90     14.64 o 
  -2  -8   1        9.06       28.04     12.92 o 
  -1  -8   1      242.94      253.66     18.77 o 
   0  -8   1        7.50       21.39     14.73 o 
   1  -8   1       66.20       84.12     14.97 o 
   2  -8   1        2.65        8.64     12.02 o 
   3  -8   1       40.83       15.02     14.41 o 
   4  -8   1        5.01        3.64     12.48 o 
   5  -8   1        0.20        2.42     13.89 o 
   6  -8   1        0.95        1.02     15.76 o 
   7  -8   1        1.12       25.38     18.06 o 
  -8  -7   1       35.57       49.09     14.82 o 
  -7  -7   1       11.90       28.99     14.77 o 
  -6  -7   1       11.56        5.18     16.03 o 
  -5  -7   1        2.62        3.16     14.91 o 
  -4  -7   1       10.22       10.73     13.68 o 
  -3  -7   1       23.94       26.25     12.93 o 
  -2  -7   1      282.31      292.04     18.53 o 
  -1  -7   1       26.76       41.89     12.18 o 
   0  -7   1      246.55      251.62     29.74 o 
   1  -7   1       35.37       45.53     11.39 o 
   2  -7   1      184.27      221.00     16.67 o 
   3  -7   1       17.55       18.28     13.02 o 
   4  -7   1      159.55      146.29     17.39 o 
   5  -7   1       36.05       42.48     16.63 o 
   6  -7   1       57.19       80.98     20.75 o 
   7  -7   1        0.66        2.79     15.70 o 
   8  -7   1       65.52       54.09     16.87 o 
  -9  -6   1        1.01       11.01     13.49 o 
  -8  -6   1        9.63       16.06     16.06 o 
  -7  -6   1       26.47       29.47     16.52 o 
  -6  -6   1        1.59       15.49     14.37 o 
  -5  -6   1      449.65      468.66     25.94 o 
  -4  -6   1       39.37       35.26     14.09 o 
  -3  -6   1      113.60      106.58     15.78 o 
  -2  -6   1       19.36        3.13     11.31 o 
  -1  -6   1      103.91      115.49     11.96 o 
   0  -6   1       23.28       17.92      8.97 o 
   1  -6   1      851.86      874.71     24.39 o 
   2  -6   1       18.96       24.18     10.10 o 
   3  -6   1      116.93       98.00     14.35 o 
   4  -6   1        8.32       29.58     13.60 o 
   5  -6   1       55.32       61.51     17.94 o 
   6  -6   1       11.21       12.99     15.91 o 
   7  -6   1        0.96       15.39     15.39 o 
   8  -6   1        0.07        5.70     13.00 o 
   9  -6   1        1.08        6.38     12.00 o 
  -9  -5   1        4.13        2.53     13.31 o 
  -8  -5   1        0.36        1.72     15.09 o 
  -7  -5   1        0.72        4.00     14.62 o 
  -6  -5   1      152.32      135.72     18.54 o 
  -5  -5   1       69.67       56.73     16.27 o 
  -4  -5   1       60.76       38.69     13.80 o 
  -3  -5   1        5.15        3.89     10.60 o 
  -2  -5   1      104.30       93.24     11.23 o 
  -1  -5   1      112.44      107.00     10.56 o 
   0  -5   1      837.97      812.08     14.64 o 
   1  -5   1       47.46       31.71      8.55 o 
   2  -5   1      583.66      545.68     18.24 o 
   3  -5   1       56.92       58.68     11.43 o 
   4  -5   1      247.94      216.74     18.71 o 
   5  -5   1       16.21        0.00     14.07 o 
   6  -5   1      172.99      164.82     17.07 o 
   7  -5   1       33.45       31.04     14.69 o 
   8  -5   1       43.53       51.95     14.27 o 
   9  -5   1        0.77        2.40     12.86 o 
 -10  -4   1        2.65        1.55     12.11 o 
  -9  -4   1       29.71       37.81     14.76 o 
  -8  -4   1        0.13        5.62     12.97 o 
  -7  -4   1       35.12       20.04     15.99 o 
  -6  -4   1       37.46       40.42     15.16 o 
  -5  -4   1      142.47      164.13     16.00 o 
  -4  -4   1        2.42       10.01     11.42 o 
  -3  -4   1     1911.35     1926.33     32.95 o 
  -2  -4   1      116.88      128.52     10.77 o 
  -1  -4   1      643.28      586.71     16.48 o 
   0  -4   1       39.55       42.08      5.37 o 
   1  -4   1      239.91      215.06     11.54 o 
   2  -4   1       94.13       99.16      9.89 o 
   3  -4   1     1541.81     1488.05     28.62 o 
   4  -4   1        9.10       19.73      9.82 o 
   5  -4   1      143.75      119.25     13.67 o 
   6  -4   1       16.33       38.41     12.66 o 
   7  -4   1       38.27       24.13     13.81 o 
   8  -4   1       12.93        8.28     13.41 o 
   9  -4   1        0.53        7.92     13.33 o 
  10  -4   1        0.14        3.04     12.53 o 
 -10  -3   1        0.00        2.27     11.75 o 
  -9  -3   1        3.55       12.60     13.82 o 
  -8  -3   1        1.49        6.80     13.79 o 
  -7  -3   1       14.28       14.39     13.55 o 
  -6  -3   1        7.72       10.75     12.56 o 
  -5  -3   1        6.00        5.11     10.81 o 
  -4  -3   1      432.56      442.16     17.30 o 
  -3  -3   1      370.78      375.99     14.68 o 
  -2  -3   1      211.64      223.32     11.10 o 
  -1  -3   1        1.40        8.92      6.19 o 
   0  -3   1      506.91      532.69     10.08 o 
   1  -3   1      201.01      233.78     10.56 o 
   2  -3   1      960.46      926.82     19.71 o 
   3  -3   1       39.58       24.67      7.84 o 
   4  -3   1      678.20      654.14     18.15 o 
   5  -3   1       60.17       72.99     10.20 o 
   6  -3   1      154.36      174.90     14.67 o 
   7  -3   1        6.83        9.48     13.25 o 
   8  -3   1       84.37       79.54     15.17 o 
   9  -3   1       14.88       20.79     14.29 o 
  10  -3   1       19.00        1.53     13.70 o 
 -10  -2   1        0.43        5.20     12.05 o 
  -9  -2   1       62.39       54.31     14.42 o 
  -8  -2   1        9.46       16.34     12.41 o 
  -7  -2   1      142.86      185.86     17.60 o 
  -6  -2   1        4.47        8.15     11.57 o 
  -5  -2   1      276.30      275.45     16.17 o 
  -4  -2   1      108.57      116.46     10.74 o 
  -3  -2   1      648.19      622.17     16.56 o 
  -2  -2   1        0.70        2.91      7.45 o 
   0  -2   1      556.84      557.56      9.23 o 
   2  -2   1       12.87        0.20      7.08 o 
   3  -2   1      323.90      316.75     11.29 o 
   4  -2   1      121.41      114.02      8.97 o 
   5  -2   1      980.03     1031.07     23.85 o 
   6  -2   1        0.03        9.39      9.99 o 
   7  -2   1      107.84      125.34     14.81 o 
   8  -2   1       14.97       25.38     12.95 o 
   9  -2   1       15.00        2.28     14.16 o 
  10  -2   1        7.03        9.11     12.05 o 
 -10  -1   1        0.82       10.73     12.07 o 
  -9  -1   1       12.52       10.15     12.33 o 
  -8  -1   1        3.21        6.11     13.31 o 
  -7  -1   1       15.75        6.62     13.40 o 
  -6  -1   1       10.61       18.21     10.98 o 
  -5  -1   1       50.57       46.04      9.76 o 
  -4  -1   1      166.99      190.21     11.54 o 
  -3  -1   1        3.56        6.83      6.83 o 
  -2  -1   1      744.43      703.92     14.70 o 
  -1  -1   1      816.58      855.73     13.68 o 
   0  -1   1      213.44      234.56     10.99 o 
   1  -1   1       19.32        8.11      6.19 o 
   2  -1   1      324.41      325.84     10.97 o 
   3  -1   1      187.44      184.47      9.04 o 
   4  -1   1      272.44      270.93     11.40 o 
   5  -1   1        6.30        8.20      8.20 o 
   6  -1   1      297.70      303.09     17.04 o 
   7  -1   1       35.92       43.37     12.76 o 
   8  -1   1       55.68       68.96     14.07 o 
   9  -1   1        1.18        8.11     13.51 o 
  10  -1   1       18.02       11.34     13.31 o 
 -10   0   1        0.00       14.42     10.99 o 
  -9   0   1       44.14       20.10     13.94 o 
  -8   0   1        3.54        3.85     13.03 o 
  -7   0   1      376.70      382.27     21.05 o 
  -6   0   1       21.39       24.27     10.89 o 
  -5   0   1      395.14      383.44     15.77 o 
  -4   0   1       45.37       46.65      7.96 o 
  -3   0   1      870.67      839.75     16.69 o 
  -2   0   1      453.45      461.35     12.33 o 
   0   0   1       28.90       36.39      3.08 o 
   2   0   1      489.64      506.70     11.30 o 
   3   0   1     1591.40     1504.74     20.97 o 
   4   0   1        0.06        3.16      6.23 o 
   5   0   1      249.36      237.92     13.07 o 
   6   0   1       56.77       67.92     11.64 o 
   7   0   1      253.30      248.74     18.35 o 
   8   0   1        2.23        4.57     12.67 o 
   9   0   1       39.17       34.05     15.10 o 
  10   0   1        6.00        9.07     12.39 o 
 -10   1   1        0.01        5.29     10.76 o 
  -9   1   1        7.40       13.42     11.69 o 
  -8   1   1        0.16        3.16     11.93 o 
  -7   1   1       35.43       48.29     12.71 o 
  -6   1   1       21.21       14.35     10.25 o 
  -5   1   1       51.32       47.08      9.47 o 
  -4   1   1       96.61       92.24      9.27 o 
  -3   1   1       80.60       83.99      8.50 o 
  -2   1   1     1240.09     1225.10     19.67 o 
  -1   1   1       78.81       85.79      8.57 o 
   0   1   1      526.88      553.15      6.80 o 
   1   1   1      601.68      603.48     10.62 o 
   2   1   1        0.24       14.59      6.35 o 
   3   1   1       53.10       67.28      7.21 o 
   4   1   1        0.42        4.84      7.38 o 
   5   1   1      102.45       79.33      9.93 o 
   6   1   1       39.39       46.68     11.45 o 
   7   1   1        0.33       11.81     11.55 o 
   8   1   1       55.08       66.51     14.81 o 
   9   1   1       10.43        7.95     14.00 o 
  10   1   1       12.23        7.51     12.89 o 
 -10   2   1        0.14        0.00      9.64 o 
  -9   2   1       16.57       39.84     11.48 o 
  -8   2   1        0.04        4.33     11.11 o 
  -7   2   1      148.63      131.25     15.26 o 
  -6   2   1       16.34       13.68     10.72 o 
  -5   2   1     1368.90     1337.00     26.45 o 
  -4   2   1       32.42       39.34      8.15 o 
  -3   2   1      746.49      733.53     17.84 o 
  -2   2   1      129.22      108.34     10.81 o 
  -1   2   1      819.73      777.55     15.75 o 
   0   2   1      492.81      491.81      8.43 o 
   2   2   1      181.26      183.98      9.99 o 
   3   2   1      551.99      522.90     14.75 o 
   4   2   1       53.45       52.92      8.61 o 
   5   2   1      342.16      362.50     15.29 o 
   6   2   1        0.46        0.53     10.76 o 
   7   2   1      105.70      107.14     14.84 o 
   8   2   1       25.71        8.60     13.76 o 
   9   2   1       38.06       37.27     15.14 o 
  10   2   1        2.04       12.82     14.34 o 
 -10   3   1       10.09        9.01     10.02 o 
  -9   3   1       28.05       37.10     11.56 o 
  -8   3   1        6.33       25.08     10.86 o 
  -7   3   1       28.51       26.09     12.85 o 
  -6   3   1        4.61       17.10     10.82 o 
  -5   3   1       52.54       43.55     10.40 o 
  -4   3   1       25.46       37.68      9.62 o 
  -3   3   1      143.33      124.53     12.48 o 
  -2   3   1      333.51      297.01     13.37 o 
  -1   3   1       32.08       36.99      7.30 o 
   0   3   1     1596.49     1660.09     25.08 o 
   1   3   1      125.60      134.68      9.63 o 
   2   3   1      176.65      179.60      9.99 o 
   3   3   1      232.01      238.22     12.15 o 
   4   3   1       27.13       14.81      9.79 o 
   5   3   1       27.09       20.21      9.97 o 
   6   3   1       18.33       28.53     11.32 o 
   7   3   1       25.00       39.86     12.79 o 
   8   3   1        8.77       13.03     13.37 o 
   9   3   1        0.00        5.95     12.54 o 
  10   3   1        4.66        6.05     12.45 o 
  -9   4   1        2.98        1.89      9.69 o 
  -8   4   1        0.34        9.56     11.98 o 
  -7   4   1       77.70       62.71     15.09 o 
  -6   4   1        0.07        6.40     12.27 o 
  -5   4   1      277.37      281.70     17.85 o 
  -4   4   1       26.53       36.45     13.74 o 
  -3   4   1     2203.49     2100.59     35.03 o 
  -2   4   1       14.90       14.45      7.14 o 
  -1   4   1      883.27      853.53     18.62 o 
   0   4   1      175.32      184.28      7.12 o 
   1   4   1      236.45      240.76     11.51 o 
   2   4   1       68.64       91.52      9.24 o 
   3   4   1     1396.77     1394.64     26.74 o 
   4   4   1      103.89      112.75     11.81 o 
   5   4   1      111.72      100.72     14.29 o 
   6   4   1       12.40        6.77     12.01 o 
   7   4   1       36.52       29.53     14.41 o 
   8   4   1        0.41       12.23     12.23 o 
   9   4   1       23.80       12.09     13.90 o 
  10   4   1        8.10       16.46     12.09 o 
  -9   5   1        0.47        8.62     10.27 o 
  -8   5   1       29.03       28.44     11.94 o 
  -7   5   1       69.97       71.20     14.73 o 
  -6   5   1       35.06       49.39     16.23 o 
  -5   5   1       53.16       89.67     17.69 o 
  -4   5   1       46.03       45.67     13.91 o 
  -3   5   1       43.64       39.91      9.91 o 
  -2   5   1       11.98        4.72      7.98 o 
  -1   5   1      112.62      106.16      9.53 o 
   0   5   1      256.85      264.14     11.37 o 
   1   5   1        9.01       15.04      7.38 o 
   2   5   1      385.97      376.83     15.31 o 
   3   5   1       50.62       52.20     10.56 o 
   4   5   1       52.51       42.66     12.08 o 
   5   5   1       34.43       46.32     12.26 o 
   6   5   1       13.11       31.08     12.94 o 
   7   5   1        8.10       13.05     13.83 o 
   8   5   1        6.48       11.08     13.65 o 
   9   5   1        6.25       15.26     12.16 o 
  10   5   1        2.05       13.23     10.47 o 
  -9   6   1       30.72       14.59     11.01 o 
  -8   6   1        0.04        4.97     11.53 o 
  -7   6   1        8.52       11.11     13.72 o 
  -6   6   1        0.16        6.43     18.74 o 
  -5   6   1      152.94      166.29     20.48 o 
  -4   6   1        0.22        2.09     10.19 o 
  -3   6   1      285.75      251.83     15.41 o 
  -2   6   1       20.14       37.56      8.53 o 
  -1   6   1     1269.38     1334.41     26.54 o 
   0   6   1        0.91        4.45     14.56 o 
   1   6   1      451.33      446.83     17.29 o 
   2   6   1       67.85       68.57     10.19 o 
   3   6   1       60.13       55.98     12.41 o 
   4   6   1       17.54        5.09     12.37 o 
   5   6   1      302.97      245.82     19.55 o 
   6   6   1       31.88        4.86     15.01 o 
   7   6   1       23.79       27.90     14.08 o 
   8   6   1        3.23        2.25     13.35 o 
   9   6   1        1.53        6.13     12.73 o 
  -8   7   1       42.16       50.15     14.61 o 
  -7   7   1        1.80       13.01     19.94 o 
  -6   7   1       48.78       45.08     18.87 o 
  -5   7   1       82.69       58.14     12.97 o 
  -4   7   1       57.06       75.48     11.57 o 
  -3   7   1       46.27       43.42     11.50 o 
  -2   7   1       75.34       91.93     11.67 o 
  -1   7   1       27.64       20.51     11.06 o 
   0   7   1        7.64       10.07     18.99 o 
   1   7   1       45.50       40.39     10.94 o 
   2   7   1       74.64       62.58     13.56 o 
   3   7   1        0.61       18.44     11.45 o 
   4   7   1       46.70       28.49     13.13 o 
   5   7   1       18.39       33.46     13.66 o 
   6   7   1       11.03        5.29     14.87 o 
   7   7   1        4.47       16.25     13.47 o 
   8   7   1        3.49       29.57     12.12 o 
   9   7   1        1.67        2.21     11.42 o 
  -7   8   1       38.06       44.62     16.86 o 
  -6   8   1        0.51        3.08      9.81 o 
  -5   8   1       12.96       16.25     10.34 o 
  -4   8   1        0.31        1.67      9.17 o 
  -3   8   1      128.25      123.25     13.64 o 
  -2   8   1        0.90        0.00     11.30 o 
  -1   8   1      154.34      174.16     14.48 o 
   0   8   1        5.99        2.78      9.39 o 
   1   8   1      343.65      352.39     18.89 o 
   2   8   1        0.94       13.17     13.17 o 
   3   8   1      107.71       92.49     14.60 o 
   4   8   1       14.20       15.29     13.42 o 
   5   8   1       11.35       26.24     13.61 o 
   6   8   1        5.49       13.45     14.14 o 
   7   8   1       43.66       31.49     14.34 o 
   8   8   1        7.25       25.34     12.02 o 
  -6   9   1       44.77       24.86      9.68 o 
  -5   9   1        2.34        9.66      9.66 o 
  -4   9   1       41.77       42.88     10.42 o 
  -3   9   1       43.64       36.85     10.77 o 
  -2   9   1       40.93       42.20     10.65 o 
  -1   9   1       15.05        4.22     11.47 o 
   0   9   1       35.92       54.61     13.02 o 
   1   9   1       10.17        5.78     11.63 o 
   2   9   1        4.21       12.51     12.51 o 
   3   9   1       15.02        8.46     13.37 o 
   4   9   1       13.77       12.69     13.11 o 
   5   9   1        0.29       14.09     14.09 o 
   6   9   1        5.47       20.07     12.11 o 
   7   9   1        5.06        1.57     12.50 o 
  -5  10   1       21.96       19.24      8.85 o 
  -4  10   1        1.14        2.87      8.31 o 
  -3  10   1       12.12       14.99      9.86 o 
  -2  10   1        1.50       10.79     10.79 o 
  -1  10   1       52.80       87.76     12.98 o 
   0  10   1        0.87        8.82     15.98 o 
   1  10   1       41.90       33.86     12.81 o 
   2  10   1        1.00        9.35     12.94 o 
   3  10   1       57.11       58.24     14.18 o 
   4  10   1        0.83        3.86     12.91 o 
   5  10   1       12.48       12.76     12.76 o 
   6  10   1        2.89       16.31     10.70 o 
  -3  11   1        1.19        9.83      9.83 o 
  -2  11   1       15.93       20.49      9.55 o 
  -1  11   1       11.13       21.55     10.90 o 
   0  11   1       15.37       13.86      7.86 o 
   1  11   1        1.40        0.68     11.89 o 
   2  11   1        7.52        9.52     12.15 o 
   3  11   1        1.96        0.00     12.23 o 
   4  11   1        1.01        2.28     10.50 o 
  -2 -11   2        5.35       10.12     12.34 o 
  -1 -11   2       60.48       59.79     14.99 o 
   0 -11   2       28.28       21.14      9.92 o 
   1 -11   2       36.27       33.63     14.07 o 
   2 -11   2        0.09        9.60     13.31 o 
  -5 -10   2        0.20       11.01     13.71 o 
  -4 -10   2        3.35        3.48     13.96 o 
  -3 -10   2        1.11        2.59     14.42 o 
  -2 -10   2        0.01        6.92     14.10 o 
  -1 -10   2        0.04        1.73     14.19 o 
   0 -10   2        0.06        2.08      9.34 o 
   1 -10   2       11.02       12.39     14.81 o 
   2 -10   2        1.71       11.45     11.60 o 
   3 -10   2       17.20       16.28     13.48 o 
   4 -10   2        8.77       12.24     13.28 o 
   5 -10   2       10.80        8.18     12.83 o 
  -6  -9   2        2.39       23.65     13.65 o 
  -5  -9   2        9.56        3.57     13.87 o 
  -4  -9   2        2.21        2.59     14.41 o 
  -3  -9   2       24.58       38.21     13.68 o 
  -2  -9   2        1.01       13.15     13.62 o 
  -1  -9   2      104.46      101.38     15.70 o 
   0  -9   2       14.56       29.74      9.74 o 
   1  -9   2      237.44      253.05     20.03 o 
   2  -9   2      102.07       78.94     17.11 o 
   3  -9   2      123.50       93.08     17.80 o 
   4  -9   2        1.88        1.73     13.81 o 
   5  -9   2       49.93       50.26     17.11 o 
   6  -9   2        0.05        7.20     16.21 o 
  -7  -8   2        1.84        1.81     14.79 o 
  -6  -8   2        8.02        9.99     14.71 o 
  -5  -8   2        1.51        0.84     13.79 o 
  -4  -8   2       42.80       56.69     15.19 o 
  -3  -8   2        0.00        2.32     13.33 o 
  -2  -8   2       45.62       40.27     16.42 o 
  -1  -8   2       14.75       33.52     12.44 o 
   0  -8   2        0.98       10.01     11.14 o 
   1  -8   2        4.25        5.56     12.76 o 
   2  -8   2        0.14        4.97     13.91 o 
   3  -8   2       20.65       13.62     13.70 o 
   4  -8   2        1.35       10.90     15.65 o 
   5  -8   2       36.13       30.27     16.61 o 
   6  -8   2        6.82        4.61     20.04 o 
   7  -8   2       10.83       34.21     18.97 o 
  -8  -7   2        2.30       13.61     14.32 o 
  -7  -7   2        4.77       10.31     16.10 o 
  -6  -7   2        5.85        9.99     16.18 o 
  -5  -7   2       17.18       28.50     14.45 o 
  -4  -7   2        4.32        9.28     14.25 o 
  -3  -7   2       82.96       62.00     16.76 o 
  -2  -7   2        1.11        5.90     12.88 o 
  -1  -7   2       77.11       87.51     14.25 o 
   0  -7   2       10.20       22.26      8.70 o 
   1  -7   2      370.09      411.31     21.11 o 
   2  -7   2       28.31       32.20     13.94 o 
   3  -7   2      509.55      578.07     25.91 o 
   4  -7   2      199.82      230.80     20.69 o 
   5  -7   2      200.35      242.65     23.50 o 
   6  -7   2        6.74       19.60     19.60 o 
   7  -7   2       61.99       66.98     19.37 o 
   8  -7   2        0.00       25.90     14.78 o 
  -8  -6   2        0.83        4.59     15.41 o 
  -7  -6   2        3.39       19.05     15.47 o 
  -6  -6   2       12.56       10.39     16.14 o 
  -5  -6   2        8.75       15.52     15.52 o 
  -4  -6   2       23.25       40.08     14.17 o 
  -3  -6   2        1.52       12.43     12.43 o 
  -2  -6   2      278.21      246.06     16.50 o 
  -1  -6   2        3.40        1.59     10.87 o 
   0  -6   2      276.34      283.97     11.71 o 
   1  -6   2       78.81       69.79     12.41 o 
   2  -6   2        1.54        3.83     11.31 o 
   3  -6   2       39.20       20.47     13.62 o 
   4  -6   2        0.56       33.39     15.99 o 
   5  -6   2       22.47       57.05     17.43 o 
   6  -6   2        0.44        1.77     15.60 o 
   7  -6   2       41.03       36.95     15.90 o 
   8  -6   2        2.78        0.00     15.64 o 
   9  -6   2        4.25       13.63     13.63 o 
  -9  -5   2        0.11       15.48     13.63 o 
  -8  -5   2        1.97       25.66     13.33 o 
  -7  -5   2        4.43       16.22     15.14 o 
  -6  -5   2       17.88        7.91     16.23 o 
  -5  -5   2       11.20       32.60     14.06 o 
  -4  -5   2       72.35       79.42     14.63 o 
  -3  -5   2       29.97       29.79     10.45 o 
  -2  -5   2        4.81       23.52      8.79 o 
  -1  -5   2      426.19      425.53     16.85 o 
   0  -5   2        3.91        9.12      5.83 o 
   1  -5   2      103.93      108.36     10.94 o 
   2  -5   2       50.29       43.23     11.03 o 
   3  -5   2      701.04      704.80     24.95 o 
   4  -5   2       36.22       26.64     14.78 o 
   5  -5   2      591.57      552.76     24.31 o 
   6  -5   2      182.96      156.50     17.88 o 
   7  -5   2      151.43      162.18     17.73 o 
   8  -5   2        8.19       14.42     14.42 o 
   9  -5   2       44.03       35.96     15.92 o 
  -9  -4   2        1.32       13.56     13.23 o 
  -8  -4   2       25.11       35.55     15.23 o 
  -7  -4   2        6.09       13.48     12.60 o 
  -6  -4   2        5.21        6.45     13.69 o 
  -5  -4   2       37.11       40.67     14.76 o 
  -4  -4   2      118.65      162.49     14.61 o 
  -3  -4   2       49.85       46.62      9.85 o 
  -2  -4   2        8.88       22.80      7.54 o 
  -1  -4   2        1.30        2.10      7.21 o 
   0  -4   2     1108.20     1124.95     37.65 o 
   1  -4   2       21.90       26.70      7.57 o 
   2  -4   2      920.15      933.48     23.66 o 
   3  -4   2      162.74      137.91     12.18 o 
   4  -4   2        0.68       17.35      9.17 o 
   5  -4   2       77.20       56.86     13.50 o 
   6  -4   2        5.54        4.92      1.28 o 
   7  -4   2       14.91       14.87     12.70 o 
   8  -4   2        0.23       10.13     13.10 o 
   9  -4   2       24.37       24.52     13.71 o 
  10  -4   2        0.97        3.16     13.22 o 
 -10  -3   2        0.28        0.24      9.43 o 
  -9  -3   2        8.08        3.33     13.86 o 
  -8  -3   2        0.15        1.63     13.68 o 
  -7  -3   2        0.71       14.00     12.85 o 
  -6  -3   2        2.89       13.88     13.88 o 
  -5  -3   2       35.77       53.16     12.58 o 
  -4  -3   2      136.79      145.45     12.70 o 
  -3  -3   2       20.78       27.74      8.33 o 
  -2  -3   2      620.99      640.80     17.35 o 
  -1  -3   2        9.07       13.28      7.05 o 
   0  -3   2        2.73        2.38      5.76 o 
   1  -3   2     1382.99     1419.16     23.55 o 
   2  -3   2       40.15       20.67      8.45 o 
   3  -3   2       99.14       80.88      9.53 o 
   4  -3   2       80.45       85.20      9.66 o 
   5  -3   2      533.27      564.62     20.73 o 
   6  -3   2       24.77        5.49     12.84 o 
   7  -3   2      372.22      374.66     21.81 o 
   8  -3   2       78.59       74.91     15.31 o 
   9  -3   2       56.77       31.71     14.67 o 
  10  -3   2        4.15       13.46     13.09 o 
 -10  -2   2        7.60        2.30     11.52 o 
  -9  -2   2        1.98        9.51     12.89 o 
  -8  -2   2       57.89       79.02     15.86 o 
  -7  -2   2        0.05       17.19     12.60 o 
  -6  -2   2      171.42      196.95     17.41 o 
  -5  -2   2       11.72        7.44      9.79 o 
  -4  -2   2        0.27        1.67      7.90 o 
  -3  -2   2      278.25      266.32     13.02 o 
  -2  -2   2      464.27      444.29     14.14 o 
  -1  -2   2      247.50      260.75     10.89 o 
   0  -2   2        4.24        9.57      5.15 o 
   1  -2   2        0.51        1.74      6.57 o 
   2  -2   2     1774.15     1717.86     24.76 o 
   3  -2   2       21.69        0.91      7.16 o 
   4  -2   2     1141.18     1081.90     22.98 o 
   5  -2   2      102.78      105.98     10.31 o 
   6  -2   2        0.47        3.51     10.80 o 
   7  -2   2       45.20       35.50     14.46 o 
   8  -2   2        5.49       20.98     13.02 o 
   9  -2   2        6.17        7.65     14.14 o 
  10  -2   2        0.17        8.64     13.59 o 
 -10  -1   2        0.23        8.86     12.13 o 
  -9  -1   2        1.44       13.53     13.53 o 
  -8  -1   2        1.28        2.17     13.14 o 
  -7  -1   2       69.40       79.17     14.82 o 
  -6  -1   2        0.34        2.76     10.65 o 
  -5  -1   2        3.08        1.84      9.51 o 
  -4  -1   2        4.28        7.54      7.73 o 
  -3  -1   2      123.81      121.95      9.35 o 
  -2  -1   2      941.16      973.74     18.28 o 
  -1  -1   2       64.31       54.47      7.79 o 
   1  -1   2      510.80      519.13     13.79 o 
   2  -1   2        4.13        6.97      6.29 o 
   3  -1   2     1485.04     1448.36     22.75 o 
   4  -1   2       24.61       21.44      7.07 o 
   5  -1   2       67.55       72.47      9.13 o 
   6  -1   2       41.42       30.58     11.21 o 
   7  -1   2      168.21      189.42     17.18 o 
   8  -1   2       10.96        3.40     13.60 o 
   9  -1   2      119.84      108.45     17.76 o 
  10  -1   2       19.41       33.30     12.87 o 
 -10   0   2       32.09       17.21     12.86 o 
  -9   0   2        7.08        6.64     13.26 o 
  -8   0   2       52.30       56.88     14.77 o 
  -7   0   2       15.72       11.90     13.31 o 
  -6   0   2      234.07      283.63     17.55 o 
  -5   0   2       10.38        8.92      9.82 o 
  -4   0   2      910.42      852.71     21.63 o 
  -3   0   2        5.01       16.62      6.42 o 
  -2   0   2      233.68      247.50     12.56 o 
  -1   0   2     1087.47     1098.02     18.29 o 
   0   0   2      475.82      487.05      9.47 o 
   1   0   2      278.88      283.54     10.27 o 
   2   0   2        4.56        7.03      7.12 o 
   3   0   2        2.50        1.41      5.50 o 
   4   0   2      562.98      579.70     15.88 o 
   5   0   2        1.25        5.54      7.61 o 
   6   0   2      465.85      468.03     18.94 o 
   7   0   2       28.88       37.04     11.85 o 
   8   0   2        0.17        0.92     11.65 o 
   9   0   2       10.29       24.31     12.82 o 
  10   0   2        1.64       16.08     13.44 o 
 -10   1   2        0.01        7.63     11.31 o 
  -9   1   2        7.31        4.34     12.50 o 
  -8   1   2        4.32       27.63     11.87 o 
  -7   1   2       17.97       31.23     12.42 o 
  -6   1   2        9.73        9.76     11.92 o 
  -5   1   2      327.21      311.78     16.03 o 
  -4   1   2        0.94        1.14      8.21 o 
  -3   1   2       67.97       83.79      8.79 o 
  -2   1   2        0.40        4.54      7.49 o 
  -1   1   2      145.45      145.23     10.14 o 
   0   1   2     1832.77     1871.19     21.88 o 
   1   1   2      268.50      280.07      9.72 o 
   2   1   2     1941.77     1821.03     21.43 o 
   3   1   2      180.74      201.21      9.20 o 
   4   1   2        7.42       12.06      6.45 o 
   5   1   2      461.83      491.05     16.84 o 
   6   1   2        0.89        7.41      9.56 o 
   7   1   2       40.40       36.52     12.58 o 
   8   1   2       10.89        3.30     12.57 o 
   9   1   2       32.33       51.88     14.01 o 
  10   1   2        3.45       19.07     12.56 o 
 -10   2   2       10.19       18.80     11.37 o 
  -9   2   2       28.03       29.28     12.68 o 
  -8   2   2      161.48      156.69     16.17 o 
  -7   2   2       34.89       32.03     12.87 o 
  -6   2   2      213.52      210.86     16.93 o 
  -5   2   2       80.85       87.31     12.66 o 
  -4   2   2      517.22      522.17     18.93 o 
  -3   2   2       60.38       45.35      9.49 o 
  -2   2   2     2781.88     2722.52     33.76 o 
  -1   2   2        4.42        2.64      7.35 o 
   0   2   2      316.94      333.27     10.09 o 
   1   2   2      884.21      913.60     16.17 o 
   2   2   2      219.44      202.90      9.83 o 
   3   2   2       34.62       53.70      7.60 o 
   4   2   2       64.91       81.80      8.10 o 
   5   2   2        6.51       21.03      8.19 o 
   6   2   2       89.38      107.30     13.01 o 
   7   2   2        1.12        6.32     12.11 o 
   8   2   2       87.65       93.21     15.92 o 
   9   2   2        5.88       11.76     12.57 o 
  10   2   2        0.31        7.61     13.14 o 
 -10   3   2        5.87        8.14     10.10 o 
  -9   3   2       10.50       13.99     13.99 o 
  -8   3   2        0.42        3.42     13.49 o 
  -7   3   2       28.73       33.54     13.55 o 
  -6   3   2       17.07       20.84     12.56 o 
  -5   3   2      101.26       94.70     14.95 o 
  -4   3   2       50.33       58.04     12.10 o 
  -3   3   2      563.99      546.72     19.76 o 
  -2   3   2        0.51        4.76      7.75 o 
  -1   3   2      269.72      272.53     12.06 o 
   0   3   2        8.83        2.77      4.65 o 
   1   3   2        0.06        4.60      6.25 o 
   2   3   2      514.36      542.13     15.13 o 
   3   3   2      212.91      224.64     10.86 o 
   4   3   2      350.15      397.89     15.21 o 
   5   3   2        0.08        8.93      8.93 o 
   6   3   2        3.64        8.26     10.56 o 
   7   3   2       73.31       98.37     13.62 o 
   8   3   2        0.57        8.20     11.73 o 
   9   3   2       11.91        8.20     13.39 o 
  10   3   2        1.59       11.39     12.69 o 
  -9   4   2       18.57       19.43     11.36 o 
  -8   4   2       40.24       56.43     14.09 o 
  -7   4   2      103.03       87.92     16.00 o 
  -6   4   2      368.14      390.48     23.84 o 
  -5   4   2       94.81      104.86     16.34 o 
  -4   4   2      464.48      481.25     21.63 o 
  -3   4   2      185.34      191.02     13.96 o 
  -2   4   2      524.24      474.19     16.66 o 
  -1   4   2       31.43       17.41      6.93 o 
   0   4   2     2095.94     2075.20     57.94 o 
   1   4   2        7.88        0.27      6.64 o 
   2   4   2        0.60       11.01      7.09 o 
   3   4   2      175.92      180.60     12.56 o 
   4   4   2       59.70       71.46     10.36 o 
   5   4   2        0.84        9.84      9.92 o 
   6   4   2       39.73       39.46     12.73 o 
   7   4   2        3.35        3.20     12.98 o 
   8   4   2       16.42       30.57     12.84 o 
   9   4   2        1.40       20.41     13.26 o 
  10   4   2        8.21        1.53     12.36 o 
  -9   5   2       25.48       34.41     11.88 o 
  -8   5   2       15.20       12.09     12.95 o 
  -7   5   2       29.28       26.23     17.49 o 
  -6   5   2        2.97       17.07     17.07 o 
  -5   5   2       61.37       70.62     18.36 o 
  -4   5   2       17.65       12.06     13.30 o 
  -3   5   2      165.07      161.09     13.23 o 
  -2   5   2       80.57       58.63      9.32 o 
  -1   5   2      262.21      234.17     12.50 o 
   0   5   2        0.25        8.00      4.85 o 
   1   5   2      127.20      140.00     10.72 o 
   2   5   2        9.03       15.15      8.64 o 
   3   5   2        7.64        9.73      9.73 o 
   4   5   2       43.69       24.97     11.56 o 
   5   5   2       34.63       26.93     12.70 o 
   6   5   2       40.01       32.40     13.12 o 
   7   5   2        3.35       15.13     13.16 o 
   8   5   2        1.82       14.08     12.72 o 
   9   5   2        7.63       13.04     15.11 o 
  10   5   2        0.64        4.45     12.32 o 
  -8   6   2       19.95        1.84     16.87 o 
  -7   6   2       34.47       57.18     17.86 o 
  -6   6   2       80.67       98.13     20.73 o 
  -5   6   2      204.40      228.16     19.90 o 
  -4   6   2      389.84      420.12     22.09 o 
  -3   6   2      110.25       99.61     12.78 o 
  -2   6   2      435.08      414.07     17.86 o 
  -1   6   2      128.32      120.29     11.62 o 
   0   6   2      216.46      233.03     10.12 o 
   1   6   2        0.10        5.27      8.57 o 
   2   6   2      507.52      535.79     20.62 o 
   3   6   2        1.38        7.76      9.93 o 
   4   6   2       30.02       31.24     13.06 o 
   5   6   2       22.04        3.91     14.54 o 
   6   6   2        7.03       17.28     13.75 o 
   7   6   2        0.04        5.91     12.35 o 
   8   6   2        5.79       12.35     12.83 o 
   9   6   2        0.51       13.20     13.20 o 
  -8   7   2        0.15       21.87     16.02 o 
  -7   7   2       38.68       56.50     17.98 o 
  -6   7   2       22.74        4.61     16.26 o 
  -5   7   2       37.50       37.58     15.37 o 
  -4   7   2        3.90        6.91     12.13 o 
  -3   7   2       68.61       73.75     12.44 o 
  -2   7   2        3.45        5.90      9.86 o 
  -1   7   2       67.90       49.37     11.82 o 
   0   7   2       35.25       32.38      7.70 o 
   1   7   2       39.61       30.85     11.90 o 
   2   7   2        0.37       11.45     11.45 o 
   3   7   2       27.88       13.61     12.40 o 
   4   7   2        1.66        5.22     12.53 o 
   5   7   2        0.50        4.97     13.85 o 
   6   7   2        2.42        0.76     13.03 o 
   7   7   2        2.07       14.54     14.54 o 
   8   7   2        3.80       13.18     13.18 o 
   9   7   2        1.36        8.33     12.27 o 
  -7   8   2        4.20       14.76     14.76 o 
  -6   8   2       20.80       45.38     15.47 o 
  -5   8   2       31.09       48.14     12.03 o 
  -4   8   2       83.96       91.70     13.73 o 
  -3   8   2      183.21      149.32     13.76 o 
  -2   8   2      222.61      233.50     16.15 o 
  -1   8   2       56.09       53.70     11.24 o 
   0   8   2      173.96      193.66     11.03 o 
   1   8   2       37.41       19.38     13.17 o 
   2   8   2       62.88       70.99     15.07 o 
   3   8   2        1.83       12.68     12.68 o 
   4   8   2       75.75       56.75     14.39 o 
   5   8   2        0.00        1.55     12.69 o 
   6   8   2       10.27        8.87     13.92 o 
   7   8   2        2.14        6.62     14.15 o 
   8   8   2        0.36       14.11     11.97 o 
  -6   9   2        0.17       19.28     10.51 o 
  -5   9   2       37.09       19.35     10.30 o 
  -4   9   2       19.55       11.04      9.63 o 
  -3   9   2       22.18        8.13     11.33 o 
  -2   9   2        0.87        1.16     11.08 o 
  -1   9   2       36.70       50.06     11.91 o 
   0   9   2        0.01        8.34      8.34 o 
   1   9   2       15.92       11.99     11.99 o 
   2   9   2        4.91        2.71     12.13 o 
   3   9   2        2.44       12.16     12.16 o 
   4   9   2        0.26        0.79     13.31 o 
   5   9   2        4.30        7.98     13.41 o 
   6   9   2        0.03        7.36     12.05 o 
   7   9   2        0.01        8.14     11.17 o 
  -5  10   2        2.88        7.33      8.21 o 
  -4  10   2       12.13       16.57      9.73 o 
  -3  10   2       13.85        0.00     10.32 o 
  -2  10   2       40.96       57.61     11.56 o 
  -1  10   2       76.01       64.01     13.13 o 
   0  10   2       72.12       92.81     30.08 o 
   1  10   2       16.62       13.14     13.14 o 
   2  10   2       35.09       31.83     13.40 o 
   3  10   2        6.79        5.25     13.28 o 
   4  10   2        9.30       31.17     12.03 o 
   5  10   2        0.85        3.19     12.06 o 
   6  10   2        6.33       10.30     11.64 o 
  -3  11   2       23.36        8.21      8.82 o 
  -2  11   2        9.79       10.20     10.20 o 
  -1  11   2        6.64       26.03      9.50 o 
   0  11   2        0.00       13.86      8.01 o 
   1  11   2        8.79        4.92     10.94 o 
   2  11   2        0.22        1.46     11.18 o 
   3  11   2        3.42       20.95     11.39 o 
   4  11   2        0.12        9.87     10.20 o 
   0 -11   3       20.67       17.91      9.48 o 
  -4 -10   3        1.53        5.80     13.18 o 
  -3 -10   3        0.01        4.26     14.20 o 
  -2 -10   3        4.85       14.52     14.52 o 
  -1 -10   3        5.52       19.26     13.87 o 
   0 -10   3        8.03        2.08      9.98 o 
   1 -10   3       24.83       22.33     13.07 o 
   2 -10   3        0.39        7.43     12.68 o 
   3 -10   3       11.24        3.30     14.20 o 
   4 -10   3       13.39       34.24     13.06 o 
  -5  -9   3        0.52       13.82     14.23 o 
  -4  -9   3       18.48       16.40     14.66 o 
  -3  -9   3        5.21       16.90     13.82 o 
  -2  -9   3       59.76       70.94     15.61 o 
  -1  -9   3       15.93        4.04     14.35 o 
   0  -9   3      163.40      157.94     13.28 o 
   1  -9   3        3.72       11.16     15.06 o 
   2  -9   3       99.81       89.83     16.31 o 
   3  -9   3        0.14       10.09     13.15 o 
   4  -9   3       60.59       54.34     16.11 o 
   5  -9   3       12.08       12.49     16.00 o 
   6  -9   3      168.15      168.52     21.26 o 
  -6  -8   3        1.85        5.34     13.96 o 
  -5  -8   3        6.52        1.75     14.91 o 
  -4  -8   3        1.02       11.81     13.62 o 
  -3  -8   3        0.44        2.41     14.86 o 
  -2  -8   3        0.47       19.88     12.63 o 
  -1  -8   3        2.28        0.77     12.94 o 
   0  -8   3        9.80       16.83     15.61 o 
   1  -8   3       13.97       13.11     13.98 o 
   2  -8   3       21.53       32.59     14.04 o 
   3  -8   3       90.79       54.52     17.31 o 
   4  -8   3        0.01       16.38     16.38 o 
   5  -8   3       10.60       13.97      3.86 o 
   6  -8   3       15.11       19.55     19.55 o 
   7  -8   3       17.48        3.15     17.85 o 
  -7  -7   3        0.45        4.61     15.53 o 
  -6  -7   3       19.49       37.97     15.72 o 
  -5  -7   3        0.03       13.86     13.86 o 
  -4  -7   3       32.42       47.33     14.28 o 
  -3  -7   3        0.05       15.28     13.10 o 
  -2  -7   3      124.07      113.68     17.35 o 
  -1  -7   3       19.51        8.41     12.87 o 
   0  -7   3      179.77      194.22     23.14 o 
   1  -7   3       28.84       24.63     12.90 o 
   2  -7   3      383.86      416.95     22.77 o 
   3  -7   3        2.64       30.47     14.66 o 
   4  -7   3      236.08      244.43     22.56 o 
   5  -7   3        1.81       26.32     15.21 o 
   6  -7   3       67.07       88.93     19.74 o 
   7  -7   3        9.93        8.61     16.16 o 
   8  -7   3      160.60      165.27     20.01 o 
  -8  -6   3        0.00       10.62     13.69 o 
  -7  -6   3       14.28       18.96     15.91 o 
  -6  -6   3        0.01       13.16     14.28 o 
  -5  -6   3       36.53       24.14     16.16 o 
  -4  -6   3       19.47       41.66     13.04 o 
  -3  -6   3       40.02       38.75     14.65 o 
  -2  -6   3       11.39       19.49     12.76 o 
  -1  -6   3        0.03        8.33     10.64 o 
   0  -6   3        7.79       11.96      8.44 o 
   1  -6   3       15.31       29.15     11.80 o 
   2  -6   3        8.23       21.97     12.26 o 
   3  -6   3       21.03       31.06     15.96 o 
   4  -6   3       22.00        8.20     16.62 o 
   5  -6   3      152.55      158.14     19.79 o 
   6  -6   3        1.07       12.40     15.30 o 
   7  -6   3        4.21        4.45     16.84 o 
   8  -6   3        8.76       27.23     15.77 o 
  -8  -5   3        9.30       20.96     13.68 o 
  -7  -5   3        7.05        7.79     15.00 o 
  -6  -5   3       11.75       11.42     15.01 o 
  -5  -5   3        5.25       16.94     13.39 o 
  -4  -5   3      192.68      236.15     18.80 o 
  -3  -5   3        0.93        0.59     12.02 o 
  -2  -5   3      195.84      193.20     15.30 o 
  -1  -5   3        8.87        7.91     10.64 o 
   0  -5   3      396.90      389.66     22.33 o 
   1  -5   3       78.56       82.04     12.02 o 
   2  -5   3      390.19      370.86     19.43 o 
   3  -5   3       13.21        4.36     12.97 o 
   4  -5   3      486.02      495.55     23.59 o 
   5  -5   3        0.24        4.97     14.60 o 
   6  -5   3      266.17      229.25     20.12 o 
   7  -5   3        1.79        1.63     14.57 o 
   8  -5   3       35.92       52.89     15.97 o 
   9  -5   3        3.78       13.25     14.38 o 
  -9  -4   3        1.12        4.09     13.49 o 
  -8  -4   3        2.87       10.15     13.47 o 
  -7  -4   3       74.06       80.34     17.30 o 
  -6  -4   3        1.41       14.81     13.91 o 
  -5  -4   3      117.06      136.64     17.25 o 
  -4  -4   3        3.26        2.32     11.55 o 
  -3  -4   3      161.64      174.93     14.50 o 
  -2  -4   3      132.44      134.79     11.52 o 
  -1  -4   3      219.45      235.78     12.79 o 
   0  -4   3       26.53       13.42      6.52 o 
   1  -4   3       22.79       24.89      9.70 o 
   2  -4   3       71.19       56.66     11.36 o 
   3  -4   3       15.29       14.80     10.90 o 
   4  -4   3        5.20       12.15     12.15 o 
   5  -4   3       23.92       39.09     12.94 o 
   6  -4   3        4.05        4.75     14.23 o 
   7  -4   3      110.00      115.92     17.68 o 
   8  -4   3        1.83       11.69     13.70 o 
   9  -4   3        0.92        7.77     13.96 o 
  -9  -3   3        7.29       33.07     12.15 o 
  -8  -3   3        7.80       21.10     13.79 o 
  -7  -3   3        0.90       13.63     13.63 o 
  -6  -3   3       63.49       69.20     15.08 o 
  -5  -3   3       50.31       24.73     14.94 o 
  -4  -3   3       46.54       49.13     11.55 o 
  -3  -3   3       28.57       11.46      9.93 o 
  -2  -3   3     1216.43     1124.99     23.00 o 
  -1  -3   3       19.43       17.88      7.28 o 
   0  -3   3      879.07      907.98     32.68 o 
   1  -3   3      135.37      163.52     10.97 o 
   2  -3   3      564.33      531.12     17.74 o 
   3  -3   3      192.63      179.22     13.87 o 
   4  -3   3      559.38      549.94     18.53 o 
   5  -3   3        0.01        1.03     11.06 o 
   6  -3   3      372.69      352.00     21.66 o 
   7  -3   3        0.09       25.22     13.26 o 
   8  -3   3      136.47      154.62     18.55 o 
   9  -3   3        0.11        7.49     13.45 o 
  10  -3   3        9.63        0.81     14.13 o 
  -9  -2   3       23.41       11.02     13.80 o 
  -8  -2   3       12.32       14.75     13.67 o 
  -7  -2   3       15.76       34.27     13.85 o 
  -6  -2   3        9.83       21.38     13.15 o 
  -5  -2   3      446.34      487.98     20.77 o 
  -4  -2   3       18.01       19.41     10.23 o 
  -3  -2   3      747.88      732.51     20.04 o 
  -2  -2   3       59.12       53.35      8.04 o 
  -1  -2   3      349.37      318.73     12.54 o 
   0  -2   3      708.14      736.03     37.04 o 
   1  -2   3      888.27      884.58     19.38 o 
   2  -2   3       17.03        7.99      6.78 o 
   3  -2   3       42.43       47.80      8.80 o 
   4  -2   3      160.53      139.10     11.06 o 
   5  -2   3        0.26        4.70      9.23 o 
   6  -2   3        8.53       11.58     11.77 o 
   7  -2   3       19.35       47.61     13.48 o 
   8  -2   3        0.48       13.25     13.70 o 
   9  -2   3       42.09       35.40     15.34 o 
  10  -2   3        0.76        5.72     13.79 o 
 -10  -1   3        1.09       20.71     10.75 o 
  -9  -1   3        5.10       13.76     13.76 o 
  -8  -1   3        7.23        2.20     13.49 o 
  -7  -1   3       33.91       37.58     13.53 o 
  -6  -1   3       13.31        4.74     12.72 o 
  -5  -1   3        6.33        7.11     10.51 o 
  -4  -1   3      289.11      271.97     14.76 o 
  -3  -1   3      286.43      281.74     12.94 o 
  -2  -1   3       91.31       74.74      8.68 o 
  -1  -1   3      186.31      181.28     10.11 o 
   1  -1   3       74.82       77.65      8.35 o 
   2  -1   3     1998.11     2134.95     27.28 o 
   3  -1   3      207.69      237.62     11.10 o 
   4  -1   3      260.36      282.59     13.16 o 
   5  -1   3      171.24      161.17     12.23 o 
   6  -1   3      368.35      384.54     18.70 o 
   7  -1   3        2.33       13.41     13.41 o 
   8  -1   3      188.24      196.73     18.68 o 
   9  -1   3        0.01        9.34     14.05 o 
  10  -1   3       32.99       15.33     15.02 o 
 -10   0   3        0.67        0.00     11.72 o 
  -9   0   3      107.13      107.01     16.20 o 
  -8   0   3        0.99        9.48     11.66 o 
  -7   0   3      127.12      110.79     16.60 o 
  -6   0   3       45.84       18.13     13.69 o 
  -5   0   3       81.94       74.60     13.22 o 
  -4   0   3       48.47       45.37      9.41 o 
  -3   0   3     1501.59     1447.21     26.25 o 
  -2   0   3       69.18       72.25      8.42 o 
   0   0   3      357.48      346.52      8.87 o 
   1   0   3      291.64      324.21     11.53 o 
   2   0   3     1045.66     1100.96     19.11 o 
   3   0   3      961.73      948.84     19.33 o 
   4   0   3       10.42        4.55      7.61 o 
   5   0   3        1.00        3.97      8.28 o 
   6   0   3      128.42      128.58     12.82 o 
   7   0   3        4.57        2.93     12.23 o 
   8   0   3        9.68        5.51     14.12 o 
   9   0   3        7.27        0.78     15.11 o 
  10   0   3        1.80        4.78     14.03 o 
 -10   1   3       18.03       26.71     11.66 o 
  -9   1   3        0.14        6.63     13.02 o 
  -8   1   3        5.57       29.07     12.85 o 
  -7   1   3       11.99       12.10     14.43 o 
  -6   1   3        4.38       12.56     12.56 o 
  -5   1   3      101.56       80.26     12.69 o 
  -4   1   3        0.12        2.63      9.22 o 
  -3   1   3       18.57       24.80      8.09 o 
  -2   1   3      774.00      763.64     18.62 o 
  -1   1   3      974.43      899.83     18.59 o 
   0   1   3      179.91      187.37      7.20 o 
   1   1   3      413.25      398.12     13.01 o 
   3   1   3      143.21      146.10      9.15 o 
   4   1   3     1323.85     1323.76     23.82 o 
   5   1   3       36.43       37.00      8.84 o 
   6   1   3       61.59       83.19     11.27 o 
   7   1   3       60.28       56.05     12.75 o 
   8   1   3      112.09      121.17     17.24 o 
   9   1   3        3.01       19.66     13.30 o 
  10   1   3       59.16       62.85     16.16 o 
  -9   2   3       52.10       55.42     14.45 o 
  -8   2   3        1.63       10.37     12.87 o 
  -7   2   3      271.34      239.43     20.02 o 
  -6   2   3        0.54        6.41     13.10 o 
  -5   2   3      359.86      368.87     19.39 o 
  -4   2   3      117.83      109.52     12.39 o 
  -3   2   3      307.58      288.70     15.25 o 
  -2   2   3      196.97      191.03     11.15 o 
  -1   2   3     1886.05     1948.71     27.44 o 
   0   2   3       72.43       58.93     14.84 o 
   1   2   3     3338.18     3223.59      6.95 o 
   2   2   3      235.77      237.50     10.17 o 
   3   2   3      119.37       93.34      8.88 o 
   4   2   3      276.04      265.24     12.74 o 
   5   2   3      299.82      312.70     15.14 o 
   6   2   3        3.28        5.95     10.08 o 
   7   2   3        5.83       11.92     12.62 o 
   8   2   3       37.96       54.25     13.92 o 
   9   2   3        5.13       13.60     12.00 o 
  10   2   3        4.34        0.76     13.42 o 
  -9   3   3       10.11        2.30     13.61 o 
  -8   3   3       52.78       65.47     14.92 o 
  -7   3   3        2.34        8.38     12.62 o 
  -6   3   3       11.96        8.57     14.89 o 
  -5   3   3       14.61       19.44     13.00 o 
  -4   3   3        0.55       17.29     11.13 o 
  -3   3   3      110.18       83.50     13.56 o 
  -2   3   3       49.73       46.16      9.83 o 
  -1   3   3       28.24       16.31      7.12 o 
   0   3   3      556.43      575.07     24.24 o 
   1   3   3      625.20      618.24     15.70 o 
   2   3   3      209.39      200.14     10.45 o 
   3   3   3      140.91      128.26     10.31 o 
   4   3   3      551.89      503.68     17.21 o 
   5   3   3       74.59       70.76     11.06 o 
   6   3   3      335.88      330.13     18.53 o 
   7   3   3        3.71        5.02     12.98 o 
   8   3   3       11.74       12.72     13.16 o 
   9   3   3       12.95        2.32     14.07 o 
  10   3   3       17.91       23.31     14.48 o 
  -9   4   3        9.58        3.90     12.70 o 
  -8   4   3        0.39        2.53     13.84 o 
  -7   4   3      167.24      159.40     21.50 o 
  -6   4   3        0.40       32.73     16.25 o 
  -5   4   3      408.58      393.10     24.14 o 
  -4   4   3        0.19        7.79     11.14 o 
  -3   4   3      475.79      454.26     18.97 o 
  -2   4   3      125.56      121.53     11.66 o 
  -1   4   3      530.83      481.20     16.18 o 
   0   4   3       94.85       92.02      6.75 o 
   1   4   3      677.03      708.20     18.48 o 
   2   4   3       30.76       25.69      8.31 o 
   3   4   3     1006.26      972.24     23.46 o 
   4   4   3       46.26       64.42     10.38 o 
   5   4   3       44.76       31.61     11.99 o 
   6   4   3       40.96       28.39     13.19 o 
   7   4   3       51.89       42.80     14.33 o 
   8   4   3        0.04        2.18     12.19 o 
   9   4   3        2.99       13.92     13.27 o 
  10   4   3        6.03       26.18     12.17 o 
  -9   5   3        5.56        5.62     13.87 o 
  -8   5   3        1.84       12.87     15.69 o 
  -7   5   3       12.31       40.19     15.72 o 
  -6   5   3      105.48      102.56     20.17 o 
  -5   5   3       12.09        7.58     14.70 o 
  -4   5   3       11.32        3.85     13.24 o 
  -3   5   3       16.53       17.11     11.34 o 
  -2   5   3       15.02       35.34      9.14 o 
  -1   5   3       39.56       36.85      9.07 o 
   0   5   3       42.15       48.86      6.40 o 
   1   5   3       28.83       19.24      8.67 o 
   2   5   3      109.85      130.65     11.48 o 
   3   5   3      129.61      155.95     12.78 o 
   4   5   3       92.71       80.21     13.37 o 
   5   5   3       27.10       43.18     12.40 o 
   6   5   3       74.90       58.16     15.52 o 
   7   5   3       17.64        7.05     13.11 o 
   8   5   3       47.66       26.60     15.11 o 
   9   5   3        0.42       12.51     11.81 o 
  10   5   3        1.22       12.09     11.36 o 
  -8   6   3        1.59        4.95     15.60 o 
  -7   6   3       29.41       67.07     18.05 o 
  -6   6   3        0.03        4.48     16.71 o 
  -5   6   3      255.94      233.05     22.12 o 
  -4   6   3        3.62        0.74     13.63 o 
  -3   6   3      388.81      412.68     21.48 o 
  -2   6   3        6.49        1.49     10.14 o 
  -1   6   3      284.05      285.24     15.29 o 
   0   6   3       50.22       52.68      8.22 o 
   1   6   3      309.99      341.83     16.38 o 
   2   6   3        1.39        8.39     10.16 o 
   3   6   3      122.60      110.24     14.70 o 
   4   6   3        3.19       14.48     11.62 o 
   5   6   3      137.04      128.95     16.83 o 
   6   6   3        8.40        2.84     14.01 o 
   7   6   3        9.97        4.58     14.38 o 
   8   6   3        4.59       15.44     15.44 o 
   9   6   3        5.77       18.91     12.60 o 
  -7   7   3       10.98       13.36     17.45 o 
  -6   7   3        4.21        2.61     15.36 o 
  -5   7   3        4.77        0.81     13.99 o 
  -4   7   3      112.74      117.68     16.92 o 
  -3   7   3       21.59       18.06     12.90 o 
  -2   7   3        8.10       10.47     11.88 o 
  -1   7   3       27.24       33.40     11.22 o 
   0   7   3       11.25        7.22      7.43 o 
   1   7   3        3.83       11.62     11.62 o 
   2   7   3        3.90        0.00     12.07 o 
   3   7   3       10.70        8.60     13.36 o 
   4   7   3       14.74       14.61     14.61 o 
   5   7   3       26.55       16.96     14.41 o 
   6   7   3       18.89        7.13     13.97 o 
   7   7   3        3.42       20.97     13.05 o 
   8   7   3        8.45       15.32     13.02 o 
   9   7   3        2.66        3.07     12.77 o 
  -7   8   3      127.04      136.08     17.31 o 
  -6   8   3        5.88        9.61     13.50 o 
  -5   8   3       43.77       79.19     15.65 o 
  -4   8   3        0.19       12.90     12.90 o 
  -3   8   3      176.41      218.41     17.17 o 
  -2   8   3       17.22       15.87     11.87 o 
  -1   8   3      225.86      250.03     18.06 o 
   0   8   3       10.00       10.86      9.63 o 
   1   8   3      107.38      130.41     14.49 o 
   2   8   3       13.03       14.82     13.63 o 
   3   8   3       80.08       92.76     14.88 o 
   4   8   3        1.69        5.18     13.85 o 
   5   8   3       16.41       25.27     13.33 o 
   6   8   3        0.07       11.69     13.43 o 
   7   8   3       11.14       31.57     12.03 o 
   8   8   3        0.68        7.25     13.05 o 
  -6   9   3       17.97       10.42     14.64 o 
  -5   9   3       14.72       16.93     12.96 o 
  -4   9   3        7.44       31.42     10.19 o 
  -3   9   3        0.09        5.69     11.61 o 
  -2   9   3       52.63       37.12     12.67 o 
  -1   9   3       15.63       11.15     11.23 o 
   0   9   3        5.02        9.52      7.82 o 
   1   9   3       26.41       16.24     13.62 o 
   2   9   3        1.30        5.64     12.77 o 
   3   9   3        0.14        4.42     12.91 o 
   4   9   3        0.17       14.11     14.11 o 
   5   9   3        1.48       13.08     12.02 o 
   6   9   3        1.54       14.07     14.07 o 
   7   9   3        4.50        5.03     14.78 o 
  -5  10   3      110.72      100.59     12.71 o 
  -4  10   3        8.34        6.02     10.29 o 
  -3  10   3       31.86       34.90     12.24 o 
  -2  10   3        0.00       11.03     11.03 o 
  -1  10   3       54.91       72.00     13.03 o 
   0  10   3       16.72       19.43     18.97 o 
   1  10   3       72.34       85.89     14.48 o 
   2  10   3        4.19        0.73     13.00 o 
   3  10   3       27.69       23.92     13.94 o 
   4  10   3        3.50        7.16     14.14 o 
   5  10   3        9.56        4.89     12.96 o 
   6  10   3        1.42        5.64     13.73 o 
  -3  11   3       10.71       14.62      8.51 o 
  -2  11   3        6.38        8.38     10.27 o 
  -1  11   3        0.59        9.49      8.93 o 
   0  11   3       11.16       13.46      8.25 o 
   1  11   3        5.86        2.90     11.31 o 
   2  11   3        2.15       17.08     11.86 o 
   3  11   3       11.83       12.65     12.65 o 
   4  11   3        0.00       18.49     10.70 o 
  -3 -10   4       26.89        2.53     14.60 o 
  -2 -10   4        3.07       11.78     13.58 o 
  -1 -10   4       87.24       57.99     14.44 o 
   0 -10   4       14.07       12.54      9.51 o 
   1 -10   4       18.00        4.21     14.22 o 
   2 -10   4        8.60       13.43     11.87 o 
   3 -10   4        0.14       20.17     13.48 o 
  -4  -9   4        0.59       14.49     14.49 o 
  -3  -9   4       15.27       25.94     15.13 o 
  -2  -9   4       46.93       41.70     14.37 o 
  -1  -9   4       28.69       36.84     14.16 o 
   0  -9   4      132.87      123.43     12.75 o 
   1  -9   4       41.51       25.10     16.31 o 
   2  -9   4       90.02       55.37     16.30 o 
   3  -9   4       58.76       40.62     17.79 o 
   4  -9   4       51.73       56.55     16.69 o 
   5  -9   4       17.27        8.77     17.44 o 
  -6  -8   4        0.04       14.93     14.93 o 
  -5  -8   4        6.88       14.71     14.71 o 
  -4  -8   4        1.07        6.99     14.36 o 
  -3  -8   4       24.28       26.98     13.59 o 
  -2  -8   4        4.47        3.24     14.47 o 
  -1  -8   4      126.90      122.08     18.10 o 
   0  -8   4       15.79       33.89     19.26 o 
   1  -8   4      290.79      296.33     21.60 o 
   2  -8   4       33.25       48.36     15.79 o 
   3  -8   4       43.54       24.43     15.63 o 
   4  -8   4       24.32       35.97     18.14 o 
   5  -8   4        2.39       17.28     17.06 o 
   6  -8   4        6.48       13.64     16.63 o 
  -7  -7   4        1.46        6.35     13.93 o 
  -6  -7   4        4.18        5.52     15.36 o 
  -5  -7   4        8.91        7.11     17.19 o 
  -4  -7   4       70.47       67.69     16.19 o 
  -3  -7   4       50.19       47.86     15.85 o 
  -2  -7   4        3.72       15.59     12.64 o 
  -1  -7   4       67.29       51.12     15.80 o 
   0  -7   4      177.96      167.44     12.05 o 
   1  -7   4      136.56      149.91     18.26 o 
   2  -7   4      375.59      394.36     24.55 o 
   3  -7   4       98.24      107.86     17.71 o 
   4  -7   4      167.11      150.28     21.58 o 
   5  -7   4       92.09       86.72     19.19 o 
   6  -7   4       83.35       74.57     18.48 o 
   7  -7   4       27.21       47.97     15.76 o 
  -7  -6   4       18.33        6.38     16.35 o 
  -6  -6   4        4.49       13.62     16.58 o 
  -5  -6   4       84.76       54.63     16.79 o 
  -4  -6   4        0.51        0.81     13.14 o 
  -3  -6   4       58.41       75.81     14.96 o 
  -2  -6   4        0.11       12.48     13.76 o 
  -1  -6   4       81.36       66.57     14.52 o 
   0  -6   4       10.37       11.48      2.86 o 
   1  -6   4      340.42      344.08     21.07 o 
   2  -6   4       61.14       62.30     16.49 o 
   3  -6   4      633.64      633.85     28.46 o 
   4  -6   4       36.06       74.79     17.64 o 
   5  -6   4       65.74       67.32     16.62 o 
   6  -6   4       34.53       20.38     17.20 o 
   7  -6   4        2.09        7.14     15.40 o 
   8  -6   4        3.73        8.88     13.97 o 
  -8  -5   4        0.47        5.27     14.66 o 
  -7  -5   4        4.64       11.64     15.96 o 
  -6  -5   4       19.69        5.13     15.01 o 
  -5  -5   4       18.87       29.41     14.80 o 
  -4  -5   4       21.56       29.66     13.75 o 
  -3  -5   4       51.72       62.19     14.06 o 
  -2  -5   4      264.61      261.14     17.15 o 
  -1  -5   4      299.27      294.74     17.68 o 
   0  -5   4       11.52       18.14     13.01 o 
   1  -5   4      138.19      151.78     14.87 o 
   2  -5   4      418.01      384.75     19.93 o 
   3  -5   4      301.84      328.79     21.13 o 
   4  -5   4      569.86      595.40     26.29 o 
   5  -5   4      148.55      163.43     17.51 o 
   6  -5   4      189.08      167.81     18.53 o 
   7  -5   4       71.41       61.10     17.21 o 
   8  -5   4       77.31       63.44     16.13 o 
   9  -5   4       23.19       14.05     16.45 o 
  -8  -4   4       11.88        6.00     14.82 o 
  -7  -4   4       47.63       51.98     16.88 o 
  -6  -4   4       17.59       31.05     13.86 o 
  -5  -4   4      117.61       92.01     17.93 o 
  -4  -4   4       32.05        5.73     14.50 o 
  -3  -4   4      408.49      399.17     19.62 o 
  -2  -4   4        3.66       10.80     10.80 o 
  -1  -4   4      270.36      268.90     15.17 o 
   0  -4   4        0.26        4.24      7.89 o 
   1  -4   4      199.18      223.38     15.03 o 
   2  -4   4        2.11        3.02     10.36 o 
   3  -4   4      490.20      480.92     20.53 o 
   4  -4   4      117.31      141.40     14.81 o 
   5  -4   4      775.52      756.62     26.99 o 
   6  -4   4       18.98       14.05     15.02 o 
   7  -4   4       50.00       65.98     15.02 o 
   8  -4   4       19.50       28.96     15.09 o 
   9  -4   4        0.03       21.84     14.36 o 
  -9  -3   4        0.02       12.87     13.98 o 
  -8  -3   4        0.40       24.30     13.85 o 
  -7  -3   4        6.36       14.49     16.21 o 
  -6  -3   4        4.59       14.97     14.97 o 
  -5  -3   4       27.89       40.54     14.24 o 
  -4  -3   4      129.76      124.23     15.99 o 
  -3  -3   4      102.33      113.67     12.98 o 
  -2  -3   4      101.64      116.37     10.93 o 
  -1  -3   4       90.14       80.89     10.18 o 
   0  -3   4      677.94      735.69     14.40 o 
   1  -3   4      884.01      881.79     21.69 o 
   2  -3   4       15.70        8.68      9.06 o 
   3  -3   4      146.38      131.30     12.28 o 
   4  -3   4      454.55      549.99     17.34 o 
   5  -3   4      261.06      252.52     17.14 o 
   6  -3   4      395.57      381.66     22.09 o 
   7  -3   4      121.41       99.43     17.76 o 
   8  -3   4      119.77       90.51     17.37 o 
   9  -3   4       30.87       25.59     14.93 o 
  10  -3   4       37.76       15.08     14.62 o 
  -9  -2   4        1.84        7.89     12.63 o 
  -8  -2   4       11.51       12.13     14.75 o 
  -7  -2   4        1.78       15.22     15.22 o 
  -6  -2   4       91.42      111.54     16.88 o 
  -5  -2   4      222.80      226.77     18.57 o 
  -4  -2   4       33.90       44.66     11.39 o 
  -3  -2   4      515.96      520.64     19.23 o 
  -2  -2   4      138.85      135.54     11.44 o 
  -1  -2   4     1418.71     1423.98     25.16 o 
   0  -2   4       16.58        9.55     10.44 o 
   1  -2   4      584.41      542.08     16.14 o 
   2  -2   4        8.64       13.05      7.52 o 
   3  -2   4      202.85      200.48     12.03 o 
   4  -2   4        6.41        8.83      8.83 o 
   5  -2   4      355.92      370.70     18.96 o 
   6  -2   4       90.59      115.97     16.06 o 
   7  -2   4      469.48      501.74     24.39 o 
   8  -2   4        7.34       19.14     14.57 o 
   9  -2   4       18.86       22.23     15.35 o 
  10  -2   4        4.63       12.41     13.96 o 
  -9  -1   4        3.13        2.91      0.81 o 
  -8  -1   4       78.02       86.71     14.87 o 
  -7  -1   4        4.30       19.32     13.41 o 
  -6  -1   4        1.32        5.32     13.15 o 
  -5  -1   4       34.46       39.77     12.83 o 
  -4  -1   4       22.36       27.64     10.83 o 
  -3  -1   4       49.82       43.24     10.28 o 
  -2  -1   4      600.45      642.34     18.67 o 
  -1  -1   4      439.08      429.24     14.83 o 
   0  -1   4      322.39      337.69      9.23 o 
   1  -1   4       74.59       61.54      7.73 o 
   2  -1   4      875.64      883.60     20.94 o 
   3  -1   4     1002.18      946.14     20.81 o 
   4  -1   4        5.75        4.76      7.90 o 
   5  -1   4      131.05      136.11     13.23 o 
   6  -1   4      204.88      174.92     16.74 o 
   7  -1   4       88.71      122.57     16.57 o 
   8  -1   4      136.18      170.82     18.30 o 
   9  -1   4       47.34       48.72     17.12 o 
  10  -1   4       43.70       25.29     14.30 o 
  -9   0   4       83.48       89.16     14.48 o 
  -8   0   4       50.57       36.46     16.45 o 
  -7   0   4        8.17        5.81     13.77 o 
  -6   0   4       47.07       46.64     14.28 o 
  -5   0   4       14.93       23.44     11.73 o 
  -4   0   4      400.35      413.50     19.80 o 
  -3   0   4      719.06      743.03     21.07 o 
  -2   0   4       41.48       43.65      9.04 o 
  -1   0   4     1336.33     1441.25     24.36 o 
   0   0   4      267.89      263.84      8.46 o 
   1   0   4     2310.30     2376.94     28.23 o 
   2   0   4        4.33        2.59      6.53 o 
   3   0   4      406.23      403.49     14.25 o 
   4   0   4       23.40       15.20     10.81 o 
   5   0   4       57.22       75.29     10.34 o 
   6   0   4        8.64        7.29     10.63 o 
   7   0   4      142.97      152.11     17.70 o 
   8   0   4       25.64       29.76     14.01 o 
   9   0   4      150.99      146.62     19.14 o 
  10   0   4        2.71        4.03     14.00 o 
  -9   1   4        1.61       13.77     13.62 o 
  -8   1   4       50.56       39.01     15.00 o 
  -7   1   4       11.17       17.81     13.73 o 
  -6   1   4      278.49      291.34     19.97 o 
  -5   1   4       26.24       38.00     12.84 o 
  -4   1   4       15.16       29.77     11.44 o 
  -3   1   4      103.77      103.18     11.64 o 
  -2   1   4       61.83       45.32      8.75 o 
  -1   1   4       11.82       15.59      7.06 o 
   0   1   4     1248.34     1348.70     68.13 o 
   1   1   4      791.74      764.01     17.52 o 
   2   1   4      358.09      347.05     13.79 o 
   3   1   4       39.73       40.54      7.39 o 
   4   1   4      472.78      480.81     17.72 o 
   5   1   4      420.92      422.14     17.07 o 
   6   1   4        0.37       10.62     10.62 o 
   7   1   4       69.18       65.93     15.39 o 
   8   1   4       47.76       56.52     15.09 o 
   9   1   4       14.64        4.61     14.45 o 
  10   1   4       28.79       33.32     14.66 o 
  -9   2   4       30.96       15.35     12.84 o 
  -8   2   4       56.86       63.92     17.23 o 
  -7   2   4      322.64      317.95     23.78 o 
  -6   2   4      176.72      202.18     20.46 o 
  -5   2   4       25.85       42.01     13.22 o 
  -4   2   4       87.23      107.84     12.96 o 
  -3   2   4       80.22       64.28     10.98 o 
  -2   2   4      839.30      797.15     20.90 o 
  -1   2   4     1327.48     1254.71     23.60 o 
   0   2   4       78.36       74.07      5.78 o 
   1   2   4     1173.77     1256.68     22.17 o 
   2   2   4      106.84      110.49      8.90 o 
   3   2   4     1039.03     1104.09     21.85 o 
   4   2   4        8.04       16.50      7.53 o 
   5   2   4      102.50      100.55     12.56 o 
   6   2   4        8.82        0.53     11.09 o 
   7   2   4        9.78       18.39     12.38 o 
   8   2   4        1.76       15.44     13.28 o 
   9   2   4       34.78       29.85     15.57 o 
  10   2   4        2.94       10.94     12.41 o 
  -9   3   4        0.56        5.50     13.10 o 
  -8   3   4       55.76       30.94     16.81 o 
  -7   3   4        1.78       12.48     14.60 o 
  -6   3   4      121.13      142.01     19.78 o 
  -5   3   4       18.78       38.74     14.84 o 
  -4   3   4      636.34      592.84     24.58 o 
  -3   3   4       35.77       40.90      9.99 o 
  -2   3   4       79.89      111.56     10.82 o 
  -1   3   4      175.01      153.71     10.91 o 
   0   3   4       48.53       42.99      7.21 o 
   1   3   4        1.38        9.75      6.74 o 
   2   3   4      691.62      771.19     18.69 o 
   3   3   4      303.55      286.94     12.86 o 
   4   3   4      125.35      139.02     11.13 o 
   5   3   4       27.23       37.65     10.12 o 
   6   3   4      128.10      121.39     15.32 o 
   7   3   4       84.02       76.14     15.18 o 
   8   3   4        0.00        5.04     13.03 o 
   9   3   4       16.05       32.33     13.71 o 
  10   3   4        7.67       24.07     12.22 o 
  -9   4   4       16.86       14.42     14.13 o 
  -8   4   4       24.91       32.77     16.38 o 
  -7   4   4       71.72       91.40     17.78 o 
  -6   4   4      117.39      130.39     19.66 o 
  -5   4   4      776.24      785.48     31.01 o 
  -4   4   4      357.24      357.56     21.08 o 
  -3   4   4       35.26       46.67     11.27 o 
  -2   4   4       95.79       83.39     11.47 o 
  -1   4   4      122.81      120.59     11.11 o 
   0   4   4      596.86      607.97     13.42 o 
   1   4   4     1037.04     1049.67     22.76 o 
   2   4   4       66.83       54.11      9.61 o 
   3   4   4      374.94      379.68     16.55 o 
   4   4   4       15.93       17.63      9.45 o 
   5   4   4      204.66      198.06     16.58 o 
   6   4   4        3.98        4.16     12.39 o 
   7   4   4       15.99        4.04     13.79 o 
   8   4   4        2.17        5.88     13.45 o 
   9   4   4        2.11        5.46     13.88 o 
  10   4   4        0.12        3.09     12.54 o 
  -8   5   4       12.24       19.58     14.69 o 
  -7   5   4        3.53        1.87     15.74 o 
  -6   5   4       96.05       90.31     18.02 o 
  -5   5   4        0.03       15.80     13.80 o 
  -4   5   4      170.66      171.73     18.03 o 
  -3   5   4        7.90       15.40     11.20 o 
  -2   5   4      824.82      827.22     24.51 o 
  -1   5   4       11.69       14.73      8.90 o 
   0   5   4       69.65       85.22      9.32 o 
   1   5   4      147.40      150.37     11.10 o 
   2   5   4        9.04       11.44      8.83 o 
   3   5   4        6.41        3.81     10.11 o 
   4   5   4      177.26      165.94     14.57 o 
   5   5   4       52.67       35.06     12.61 o 
   6   5   4       26.73       36.25     13.69 o 
   7   5   4       10.94       20.65     13.28 o 
   8   5   4       23.53       23.67     13.75 o 
   9   5   4       10.29       38.43     12.59 o 
  10   5   4        0.01       20.30     12.15 o 
  -8   6   4       31.79       26.39     15.91 o 
  -7   6   4       28.24       40.80     17.08 o 
  -6   6   4       69.18       69.97     17.39 o 
  -5   6   4       94.15       75.86     15.33 o 
  -4   6   4      131.65       94.73     17.16 o 
  -3   6   4      942.19      975.59     29.75 o 
  -2   6   4      327.38      349.92     19.34 o 
  -1   6   4       15.74       33.34     11.36 o 
   0   6   4       96.74       91.70      8.59 o 
   1   6   4       54.56       50.26     11.50 o 
   2   6   4      168.09      183.07     13.75 o 
   3   6   4      360.59      321.76     18.93 o 
   4   6   4       37.54       33.11     13.06 o 
   5   6   4       83.99       49.02     16.07 o 
   6   6   4        3.95        2.90     12.61 o 
   7   6   4       26.79       40.36     14.22 o 
   8   6   4        0.17       11.07     13.88 o 
   9   6   4        1.46        3.93     12.31 o 
  -7   7   4        0.00       25.44     13.43 o 
  -6   7   4       31.34       30.97      8.55 o 
  -5   7   4        6.30       15.08     14.89 o 
  -4   7   4       85.89       68.36     15.95 o 
  -3   7   4        3.47        5.44     13.48 o 
  -2   7   4      135.24      135.48     16.51 o 
  -1   7   4        0.80        9.11     13.08 o 
   0   7   4      529.40      573.05     16.39 o 
   1   7   4        1.26        5.06     10.94 o 
   2   7   4       16.79       19.36     13.03 o 
   3   7   4       35.76        3.10     13.69 o 
   4   7   4        0.45       11.61     14.10 o 
   5   7   4        3.66        3.00     14.13 o 
   6   7   4       33.88        7.29     15.17 o 
   7   7   4        4.87       28.36     14.05 o 
   8   7   4        4.89       12.07     13.46 o 
   9   7   4        1.17        0.77     12.31 o 
  -6   8   4       34.23       37.95     13.67 o 
  -5   8   4       29.60       17.90     13.47 o 
  -4   8   4       91.79       75.51     17.32 o 
  -3   8   4       66.98       47.08     14.29 o 
  -2   8   4       82.00       80.38     15.25 o 
  -1   8   4      526.99      576.15     24.67 o 
   0   8   4      124.63      140.68     11.38 o 
   1   8   4        3.01       13.89     11.54 o 
   2   8   4       44.97       40.81     13.45 o 
   3   8   4       13.53       30.01     13.58 o 
   4   8   4       27.56       11.94     14.16 o 
   5   8   4       74.99       57.36     15.67 o 
   6   8   4        9.08       14.86     14.86 o 
   7   8   4       14.44       18.78     14.41 o 
   8   8   4        0.70        2.40     12.20 o 
  -5   9   4        0.03       25.57     11.47 o 
  -4   9   4       29.62       52.28     13.97 o 
  -3   9   4        2.81        0.00     11.66 o 
  -2   9   4       42.77       31.31     12.01 o 
  -1   9   4        7.05        4.59     11.53 o 
   0   9   4       65.21       64.97     10.69 o 
   1   9   4        0.05        6.89     11.98 o 
   2   9   4      179.57      172.48     17.97 o 
   3   9   4        0.10        6.76     12.26 o 
   4   9   4        2.61       13.57     13.57 o 
   5   9   4        2.95       14.06     14.06 o 
   6   9   4        0.02        8.41     14.11 o 
   7   9   4        0.53        2.48     12.84 o 
  -4  10   4       20.13       15.82     11.31 o 
  -3  10   4       20.47        3.26     11.35 o 
  -2  10   4       57.78       53.42     13.09 o 
  -1  10   4       28.36       18.84     12.29 o 
   0  10   4       32.10       50.86     17.12 o 
   1  10   4      160.88      145.00     16.25 o 
   2  10   4       21.69        5.21     13.51 o 
   3  10   4        0.70        2.30     12.91 o 
   4  10   4        8.67       11.91     13.29 o 
   5  10   4        2.52        4.01     13.15 o 
   6  10   4        2.86        1.61     11.74 o 
  -2  11   4       11.36       15.99      9.69 o 
  -1  11   4        0.26       11.18     11.18 o 
   0  11   4       14.84        5.92     12.21 o 
   1  11   4        3.71       11.55     11.55 o 
   2  11   4       20.38        3.69     12.76 o 
   3  11   4        0.06        7.54     11.95 o 
   4  11   4       36.15       20.49     12.78 o 
   0 -10   5       26.51       36.73      9.05 o 
   1 -10   5       41.27        1.61     15.85 o 
  -3  -9   5        1.76        1.67     13.59 o 
  -2  -9   5        1.38       11.08     13.89 o 
  -1  -9   5       22.10       31.39     14.85 o 
   0  -9   5        0.05        5.86     11.88 o 
   1  -9   5        2.24       13.65     14.25 o 
   2  -9   5       74.56       58.02     16.04 o 
   3  -9   5        0.92        7.99     14.37 o 
   4  -9   5       46.25       19.24     14.96 o 
  -5  -8   5        4.39        2.64     14.38 o 
  -4  -8   5        5.14       14.33     14.33 o 
  -3  -8   5        1.13        6.88     14.02 o 
  -2  -8   5        5.33       23.62     13.95 o 
  -1  -8   5        6.07       14.01     14.46 o 
   0  -8   5      105.93       93.58     16.37 o 
   1  -8   5       89.51       75.02     17.79 o 
   2  -8   5       59.60       15.48     17.76 o 
   3  -8   5       92.18       74.77     17.94 o 
   4  -8   5       16.14        7.59     16.74 o 
   5  -8   5        2.00        6.88     16.92 o 
   6  -8   5        2.07       16.82     14.67 o 
  -6  -7   5        3.22        2.69     12.89 o 
  -5  -7   5        3.92        7.20     15.58 o 
  -4  -7   5       10.32       27.70     13.86 o 
  -3  -7   5       27.10       15.72     15.62 o 
  -2  -7   5      132.93      136.09     18.59 o 
  -1  -7   5        5.54       10.78     12.59 o 
   0  -7   5       22.48       25.24      9.91 o 
   1  -7   5       37.41       45.74     13.58 o 
   2  -7   5        0.03        3.22     15.23 o 
   3  -7   5        1.02       13.77     16.05 o 
   4  -7   5      150.05      165.77     21.02 o 
   5  -7   5        6.56       17.28     17.28 o 
   6  -7   5       65.95       46.92     16.71 o 
   7  -7   5       29.83        8.48     16.27 o 
  -7  -6   5        0.11        3.58     14.90 o 
  -6  -6   5       10.91       10.13     15.11 o 
  -5  -6   5        1.70        8.83     14.96 o 
  -4  -6   5       32.86       15.69     15.78 o 
  -3  -6   5       14.36        5.39     14.79 o 
  -2  -6   5       13.10        7.89     13.83 o 
  -1  -6   5       13.16       15.19     13.72 o 
   0  -6   5       73.87       86.77     15.35 o 
   1  -6   5       25.21       29.35     15.03 o 
   2  -6   5      259.45      268.91     21.55 o 
   3  -6   5      136.18      124.95     19.06 o 
   4  -6   5       65.92       57.15     17.74 o 
   5  -6   5      137.01      119.18     19.86 o 
   6  -6   5        6.43       11.78     16.33 o 
   7  -6   5        0.54       26.42     15.13 o 
   8  -6   5        2.13        7.15     14.85 o 
  -7  -5   5        4.55        8.86     15.21 o 
  -6  -5   5        9.83        7.93     16.45 o 
  -5  -5   5        0.24       12.60     15.00 o 
  -4  -5   5       35.02       55.14     14.88 o 
  -3  -5   5       37.19        4.81     15.02 o 
  -2  -5   5       42.21       41.55     14.53 o 
  -1  -5   5      101.31      103.77     14.58 o 
   0  -5   5      411.92      396.97     14.62 o 
   1  -5   5       15.00       14.15     13.45 o 
   2  -5   5      116.46      114.90     16.76 o 
   3  -5   5       23.11       15.18     14.34 o 
   4  -5   5        0.97       22.71     15.35 o 
   5  -5   5       11.93       12.17      3.45 o 
   6  -5   5      154.54      145.72     19.64 o 
   7  -5   5       14.59       28.65     15.31 o 
   8  -5   5       61.53       51.89     15.31 o 
  -8  -4   5        0.24        5.93     13.35 o 
  -7  -4   5        9.57        6.10     14.90 o 
  -6  -4   5       37.18       44.41     15.19 o 
  -5  -4   5        0.25       18.63     13.25 o 
  -4  -4   5       30.82       23.77     14.32 o 
  -3  -4   5        6.31        1.85     12.20 o 
  -2  -4   5       88.26       86.76     14.35 o 
  -1  -4   5       18.12       28.59     11.54 o 
   0  -4   5        8.41        3.42      8.03 o 
   1  -4   5       63.51       74.73     12.26 o 
   2  -4   5      290.14      288.77     18.07 o 
   3  -4   5       63.93       52.11     13.77 o 
   4  -4   5      375.87      352.62     21.85 o 
   5  -4   5       79.86      111.09     14.36 o 
   6  -4   5       29.37       14.98     14.49 o 
   7  -4   5      124.74      122.62     18.81 o 
   8  -4   5        0.32        7.90     15.62 o 
   9  -4   5        0.00        2.66     14.75 o 
  -8  -3   5        8.03        5.80     14.12 o 
  -7  -3   5       15.35        9.19     14.90 o 
  -6  -3   5        2.20       13.42     14.09 o 
  -5  -3   5       19.03       37.30     13.58 o 
  -4  -3   5       45.42       42.62     15.25 o 
  -3  -3   5        0.34        1.15     12.33 o 
  -2  -3   5      150.02      153.71     14.92 o 
  -1  -3   5      191.25      187.42     13.94 o 
   0  -3   5       91.37       84.12      8.02 o 
   1  -3   5      302.88      324.51     15.76 o 
   2  -3   5      602.69      646.82     20.48 o 
   3  -3   5       36.44       20.86     11.60 o 
   4  -3   5      251.44      269.40     17.63 o 
   5  -3   5        1.15       11.60     13.41 o 
   6  -3   5        4.56        8.31     14.40 o 
   7  -3   5       10.44       11.72     13.85 o 
   8  -3   5       72.84       79.04     17.97 o 
   9  -3   5       14.41       22.99     16.72 o 
  -8  -2   5        2.84       34.39     13.26 o 
  -7  -2   5       48.30       34.63     15.76 o 
  -6  -2   5        3.76       16.50     13.34 o 
  -5  -2   5       33.57       43.65     14.14 o 
  -4  -2   5      135.70      141.33     14.62 o 
  -3  -2   5        1.38        2.57     11.02 o 
  -2  -2   5       28.24       29.18      9.73 o 
  -1  -2   5        7.23        7.40      8.93 o 
   0  -2   5      142.55      132.03     11.73 o 
   1  -2   5       10.39        5.49      8.01 o 
   2  -2   5        0.15        3.67      7.96 o 
   3  -2   5      107.81       97.95     11.20 o 
   4  -2   5      373.97      351.46     18.14 o 
   5  -2   5       56.26       34.53     13.94 o 
   6  -2   5      286.92      317.74     20.30 o 
   7  -2   5       13.09       24.91     15.54 o 
   8  -2   5        4.11       17.15     15.53 o 
   9  -2   5       63.55       51.05     17.70 o 
  10  -2   5        0.08       17.14     13.32 o 
  -9  -1   5        2.81        4.54     12.73 o 
  -8  -1   5       25.94       32.93     15.23 o 
  -7  -1   5       35.44       39.21     15.31 o 
  -6  -1   5       38.19       35.46     14.75 o 
  -5  -1   5       67.30       69.18     15.29 o 
  -4  -1   5       21.81       41.97     12.34 o 
  -3  -1   5       66.89       57.89     12.00 o 
  -2  -1   5      125.12      153.56     12.63 o 
  -1  -1   5        0.02        0.36      8.25 o 
   0  -1   5      304.03      307.85      9.51 o 
   1  -1   5      461.90      415.40     15.24 o 
   2  -1   5      144.02      133.53     10.08 o 
   3  -1   5      391.78      364.77     15.39 o 
   4  -1   5      419.95      429.78     17.82 o 
   5  -1   5       36.30       34.79     11.63 o 
   6  -1   5      211.57      242.73     18.68 o 
   7  -1   5        2.71        5.54     14.04 o 
   8  -1   5        3.95       19.54     13.60 o 
   9  -1   5        1.87       10.11     15.04 o 
  10  -1   5       15.65       27.18     14.46 o 
  -9   0   5        0.22        6.76     12.91 o 
  -8   0   5       71.34       77.30     15.53 o 
  -7   0   5        2.60       13.19     15.02 o 
  -6   0   5       21.61       22.32     14.20 o 
  -5   0   5      157.84      180.34     18.56 o 
  -4   0   5       24.13       30.36     12.36 o 
  -3   0   5       61.32       78.27     11.56 o 
  -2   0   5      358.31      375.71     16.06 o 
  -1   0   5       19.76       27.01      8.13 o 
   0   0   5        0.40        0.48      5.79 o 
   1   0   5        3.61       10.45      8.90 o 
   2   0   5      112.13      113.63      9.79 o 
   3   0   5        2.34        8.06      8.06 o 
   4   0   5        2.18        5.52      9.00 o 
   5   0   5       52.69       36.53     12.26 o 
   6   0   5      163.27      176.53     16.82 o 
   7   0   5       23.41       30.85     14.15 o 
   8   0   5      110.92      132.98     18.08 o 
   9   0   5        0.09        4.92     13.85 o 
  10   0   5        0.00        3.36     14.14 o 
  -9   1   5        3.73        3.02     12.03 o 
  -8   1   5        9.51       25.63     12.44 o 
  -7   1   5       20.55       26.71     14.74 o 
  -6   1   5       99.86       74.67     18.23 o 
  -5   1   5      119.78      128.12     17.09 o 
  -4   1   5       95.06       98.40     14.79 o 
  -3   1   5      202.22      187.01     14.47 o 
  -2   1   5       55.59       53.80      9.89 o 
  -1   1   5      182.59      184.14     11.56 o 
   0   1   5      255.59      245.43     15.06 o 
   1   1   5        0.05        5.30      6.28 o 
   2   1   5      216.79      209.34     11.51 o 
   3   1   5      301.41      300.29     14.40 o 
   4   1   5      124.19      124.94     11.27 o 
   5   1   5      144.72      173.19     13.28 o 
   6   1   5      170.51      189.95     15.44 o 
   7   1   5       15.53       14.50     14.31 o 
   8   1   5       75.81       70.29     15.53 o 
   9   1   5        3.23       22.78     14.89 o 
  10   1   5        1.94        2.46     13.95 o 
  -9   2   5       57.80       54.39     13.86 o 
  -8   2   5        4.22       20.46     13.04 o 
  -7   2   5        2.50       26.83     14.45 o 
  -6   2   5      184.65      188.60     18.90 o 
  -5   2   5        4.65        6.23     15.15 o 
  -4   2   5       88.07       99.78     15.16 o 
  -3   2   5      345.23      345.15     17.09 o 
  -2   2   5       89.64       86.81     11.07 o 
  -1   2   5       57.27       43.93      9.18 o 
   0   2   5      495.47      480.31     11.40 o 
   1   2   5       56.07       65.60      8.62 o 
   2   2   5        0.98        7.34      7.34 o 
   3   2   5       11.36       19.55      8.34 o 
   4   2   5       52.03       52.37     10.07 o 
   5   2   5        0.53       12.70     10.47 o 
   6   2   5        1.28        3.40     12.58 o 
   7   2   5       10.01       11.28     12.02 o 
   8   2   5       37.51       54.66     14.21 o 
   9   2   5        8.79       20.22     13.58 o 
  10   2   5       23.18        7.32     15.11 o 
  -8   3   5        0.15        5.88     13.36 o 
  -7   3   5        0.10       15.96     15.96 o 
  -6   3   5       27.39        8.87     15.58 o 
  -5   3   5       83.17      118.94     16.90 o 
  -4   3   5      215.55      214.24     18.67 o 
  -3   3   5      238.28      232.00     16.03 o 
  -2   3   5      140.94      127.25     13.10 o 
  -1   3   5      220.45      226.69     12.91 o 
   0   3   5       49.19       40.26      6.19 o 
   1   3   5      123.35      113.40     10.32 o 
   2   3   5      225.13      227.08     12.97 o 
   3   3   5        1.76        1.23      8.35 o 
   4   3   5       60.89       88.99     11.06 o 
   5   3   5       74.42       72.93     12.40 o 
   6   3   5       38.34       51.72     13.61 o 
   7   3   5       22.25        6.16     14.19 o 
   8   3   5       44.24       30.32     15.48 o 
   9   3   5        4.17        8.86     14.63 o 
  10   3   5       13.84        9.61     14.08 o 
  -8   4   5        8.55       15.53     15.53 o 
  -7   4   5      147.56      116.35     20.14 o 
  -6   4   5        9.32        3.40     15.22 o 
  -5   4   5       12.32       10.42     16.80 o 
  -4   4   5      240.28      221.02     18.43 o 
  -3   4   5        0.46        7.78     11.73 o 
  -2   4   5      152.98      148.17     13.79 o 
  -1   4   5      383.59      376.53     17.02 o 
   0   4   5      115.59      105.27      8.25 o 
   1   4   5       29.28       28.58      9.87 o 
   2   4   5      256.14      240.12     14.41 o 
   3   4   5       29.52       14.71     10.45 o 
   4   4   5       17.25        7.41     11.07 o 
   5   4   5       14.04        2.22     12.24 o 
   6   4   5       13.91        5.07     13.33 o 
   7   4   5        0.46        2.81     13.02 o 
   8   4   5        0.29       14.31     14.31 o 
   9   4   5        1.36        1.29      0.28 o 
  10   4   5        5.74       10.29     11.96 o 
  -8   5   5       18.48       25.40     13.71 o 
  -7   5   5        3.46       11.74     15.00 o 
  -6   5   5        1.35        1.67     15.32 o 
  -5   5   5        7.77       27.94     14.66 o 
  -4   5   5       45.32       27.16     14.34 o 
  -3   5   5      170.64      155.09     16.12 o 
  -2   5   5      209.61      218.71     16.40 o 
  -1   5   5      186.56      170.49     15.26 o 
   0   5   5      148.04      162.46     13.95 o 
   1   5   5       54.10       65.18     10.91 o 
   2   5   5       21.84       20.42     10.36 o 
   3   5   5       13.90       29.35     10.68 o 
   4   5   5       82.97       67.70     13.97 o 
   5   5   5        2.19        6.93     12.71 o 
   6   5   5       12.75        6.21     14.45 o 
   7   5   5       16.15       14.15     14.15 o 
   8   5   5        4.04       24.83     12.46 o 
   9   5   5        2.01        8.15     12.42 o 
  -7   6   5       17.05       14.86     15.13 o 
  -6   6   5       14.83       34.71     12.98 o 
  -5   6   5      204.00      176.38     17.53 o 
  -4   6   5       15.96        7.67     12.84 o 
  -3   6   5       30.73       47.99     14.12 o 
  -2   6   5      141.32      166.71     16.14 o 
  -1   6   5        0.89       12.60     12.60 o 
   0   6   5       80.20      101.99     13.82 o 
   1   6   5      177.90      199.16     15.50 o 
   2   6   5       57.00       57.12     12.57 o 
   3   6   5       17.32       15.46     12.94 o 
   4   6   5       62.61       73.78     13.89 o 
   5   6   5        7.15       12.29     13.71 o 
   6   6   5       10.11        0.79     14.52 o 
   7   6   5        5.40       11.16     14.32 o 
   8   6   5        2.20       12.33     13.46 o 
   9   6   5        0.15        0.00     13.16 o 
  -7   7   5       12.95       15.15     13.41 o 
  -6   7   5       21.44       15.72     13.26 o 
  -5   7   5        3.03       24.40     12.16 o 
  -4   7   5        7.56       44.31     13.04 o 
  -3   7   5       20.89       18.93     14.78 o 
  -2   7   5       32.76       39.23     12.96 o 
  -1   7   5      155.80      169.94     16.23 o 
   0   7   5       83.19       99.73     10.80 o 
   1   7   5       53.04       59.77     13.51 o 
   2   7   5       82.03       78.44     14.61 o 
   3   7   5        3.85       13.95     13.95 o 
   4   7   5        5.70        4.40     14.28 o 
   5   7   5        0.21        4.74     14.13 o 
   6   7   5       14.24       15.12     16.11 o 
   7   7   5        0.71       24.51     14.04 o 
   8   7   5        1.49        9.98     12.44 o 
  -6   8   5        5.93       18.49     11.89 o 
  -5   8   5       15.97       12.29     12.83 o 
  -4   8   5       16.43       10.64     13.66 o 
  -3   8   5      148.22      166.36     17.25 o 
  -2   8   5       19.99        5.55     13.53 o 
  -1   8   5       32.61       45.74     14.72 o 
   0   8   5       42.87       66.05     12.56 o 
   1   8   5        1.15        0.64     12.33 o 
   2   8   5       12.91        4.85     13.22 o 
   3   8   5       37.77       16.14     13.75 o 
   4   8   5       18.55        9.41     14.26 o 
   5   8   5        7.59        6.68     14.92 o 
   6   8   5       10.24       15.65     14.14 o 
   7   8   5        1.15       13.21     15.23 o 
   8   8   5        2.02        4.97     13.10 o 
  -5   9   5       15.76        5.17     12.39 o 
  -4   9   5       15.09       29.66     12.72 o 
  -3   9   5        1.12       10.85     11.84 o 
  -2   9   5        8.15        7.73     12.54 o 
  -1   9   5       12.90       32.55     12.56 o 
   0   9   5       10.49        8.46      9.28 o 
   1   9   5       70.59       61.84     15.01 o 
   2   9   5       16.04       14.47     14.47 o 
   3   9   5        8.37        7.06     12.57 o 
   4   9   5       22.71       35.18     13.63 o 
   5   9   5        0.27       13.60     14.04 o 
   6   9   5        1.00       26.88     13.32 o 
   7   9   5        0.08       11.93     13.50 o 
  -4  10   5        4.68        8.70     10.14 o 
  -3  10   5        9.85       21.62     10.35 o 
  -2  10   5        9.62       24.59     11.57 o 
  -1  10   5       61.59       56.90     14.59 o 
   0  10   5       13.42       12.43      9.12 o 
   1  10   5       14.40        7.40     12.99 o 
   2  10   5        7.83       12.23     14.25 o 
   3  10   5        0.50        9.51     14.18 o 
   4  10   5        0.42        4.06     11.97 o 
   5  10   5        4.44        3.31     12.56 o 
   6  10   5        3.45        4.09     12.43 o 
  -2  11   5        7.29        0.00      9.62 o 
  -1  11   5        0.19       10.44      9.29 o 
   0  11   5        3.08        7.31      7.89 o 
   1  11   5        2.80       10.05     11.28 o 
   2  11   5        2.29       10.40     10.95 o 
   3  11   5       17.90       11.36     11.71 o 
   4  11   5        1.73        1.51     12.41 o 
  -2  -9   6        5.73        4.10     13.27 o 
  -1  -9   6       55.77       95.38     14.55 o 
   0  -9   6        0.82       10.80      9.59 o 
   1  -9   6       23.19        0.00     14.70 o 
   2  -9   6       13.17        9.26     14.05 o 
   3  -9   6       31.57       13.63     13.79 o 
  -4  -8   6        0.00       16.82     12.56 o 
  -3  -8   6       10.32        5.91     14.16 o 
  -2  -8   6        7.61        6.71     14.52 o 
  -1  -8   6       21.03        0.00     15.59 o 
   0  -8   6        0.33       10.28     10.28 o 
   1  -8   6       34.75       41.59     15.53 o 
   2  -8   6        0.16        6.91     14.16 o 
   3  -8   6        0.58        7.21     13.24 o 
   4  -8   6       29.79       18.41     16.46 o 
   5  -8   6       36.77       19.57     14.92 o 
  -5  -7   6       29.46        0.88     15.05 o 
  -4  -7   6        0.10       15.01     15.01 o 
  -3  -7   6       32.63       11.02     16.36 o 
  -2  -7   6        0.07        4.08     13.78 o 
  -1  -7   6       72.86       50.65     16.15 o 
   0  -7   6       24.93       30.46     15.74 o 
   1  -7   6      223.44      205.53     21.30 o 
   2  -7   6        0.27       18.49     13.80 o 
   3  -7   6       74.78       82.70     17.49 o 
   4  -7   6       21.33       16.52     15.54 o 
   5  -7   6       38.62       41.58     17.39 o 
   6  -7   6       37.86       31.18     16.42 o 
  -6  -6   6        0.04        5.32     13.92 o 
  -5  -6   6       20.48       19.52     14.35 o 
  -4  -6   6        2.41        4.23     15.18 o 
  -3  -6   6       70.30       54.92     16.16 o 
  -2  -6   6        0.76       11.57     13.54 o 
  -1  -6   6       38.47       26.87     14.09 o 
   0  -6   6       21.99       23.07     11.05 o 
   1  -6   6       53.38       68.61     14.79 o 
   2  -6   6        6.65        0.80     15.70 o 
   3  -6   6       77.19       69.81     18.27 o 
   4  -6   6        6.85        2.63     15.15 o 
   5  -6   6        0.06       16.18     14.11 o 
   6  -6   6       34.70       48.58     16.00 o 
   7  -6   6       36.42       61.14     15.80 o 
  -7  -5   6       15.71       25.41     12.59 o 
  -6  -5   6        1.26       15.67     15.67 o 
  -5  -5   6       87.51       72.44     17.65 o 
  -4  -5   6        1.02       20.19     13.44 o 
  -3  -5   6      151.10      155.88     16.63 o 
  -2  -5   6        2.18        9.86     12.89 o 
  -1  -5   6      150.15      155.54     16.43 o 
   0  -5   6        0.40        5.38      9.76 o 
   1  -5   6      129.69      108.97     15.80 o 
   2  -5   6       54.77       37.15     15.00 o 
   3  -5   6      442.01      443.91     24.33 o 
   4  -5   6        0.12        5.42     13.96 o 
   5  -5   6      130.55      145.21     18.56 o 
   6  -5   6       15.23       28.35     13.94 o 
   7  -5   6       22.55       21.35     14.92 o 
   8  -5   6       33.49       38.42     15.66 o 
  -7  -4   6        3.70       11.04     13.29 o 
  -6  -4   6        1.03        4.21     13.89 o 
  -5  -4   6       44.62       39.01     16.52 o 
  -4  -4   6        0.00       16.59     13.81 o 
  -3  -4   6       77.30       65.70     16.10 o 
  -2  -4   6        2.42       24.65     11.81 o 
  -1  -4   6      207.90      197.50     16.85 o 
   0  -4   6        3.61        5.06      8.71 o 
   1  -4   6      103.40       91.92     15.78 o 
   2  -4   6       21.05        3.09     13.46 o 
   3  -4   6       62.67       60.80     15.21 o 
   4  -4   6       22.52       45.38     14.80 o 
   5  -4   6       81.70       81.29     16.09 o 
   6  -4   6       13.98        1.63     14.47 o 
   7  -4   6        0.58        5.98     15.13 o 
   8  -4   6       17.07       30.31     13.22 o 
   9  -4   6       16.86       28.25     14.09 o 
  -7  -3   6       28.14       14.10     14.93 o 
  -6  -3   6        1.59       17.95     13.51 o 
  -5  -3   6       90.70      115.50     16.52 o 
  -4  -3   6        1.02       22.37     12.95 o 
  -3  -3   6      369.57      338.55     20.67 o 
  -2  -3   6        1.22        5.68     11.74 o 
  -1  -3   6      419.80      373.82     18.46 o 
   0  -3   6       15.37        9.08      7.97 o 
   1  -3   6      401.86      407.47     18.76 o 
   2  -3   6        0.03        3.25     10.42 o 
   3  -3   6      159.76      151.80     15.29 o 
   4  -3   6       54.44       46.22     13.53 o 
   5  -3   6      411.05      447.92     21.74 o 
   6  -3   6        0.57       13.40     12.25 o 
   7  -3   6      119.10      115.33     18.16 o 
   8  -3   6        6.06       10.53     14.73 o 
   9  -3   6        7.13       17.00     14.82 o 
  -8  -2   6        0.07       16.52     11.64 o 
  -7  -2   6       13.73       35.76     14.38 o 
  -6  -2   6        1.20        2.37     14.03 o 
  -5  -2   6       28.50       34.22     14.15 o 
  -4  -2   6        2.68        5.21     13.94 o 
  -3  -2   6      168.42      176.42     15.93 o 
  -2  -2   6        1.81        4.75     11.16 o 
  -1  -2   6      210.47      195.54     14.68 o 
   0  -2   6        6.70        2.96      7.24 o 
   1  -2   6      335.41      352.07     15.99 o 
   2  -2   6        4.01        0.45      9.89 o 
   3  -2   6      176.39      188.21     13.82 o 
   4  -2   6        3.65        3.84     11.88 o 
   5  -2   6       44.28       71.52     14.30 o 
   6  -2   6       20.65       25.84     14.88 o 
   7  -2   6       38.16       60.12     14.56 o 
   8  -2   6        6.83       18.76     15.30 o 
   9  -2   6        0.35        4.43     14.58 o 
  -8  -1   6        0.09        0.81     13.46 o 
  -7  -1   6       42.37       20.79     15.71 o 
  -6  -1   6        5.61        6.02      1.65 o 
  -5  -1   6      109.21       90.81     16.55 o 
  -4  -1   6        0.00        2.57     13.05 o 
  -3  -1   6      299.54      269.77     18.94 o 
  -2  -1   6        0.88        0.00     10.97 o 
  -1  -1   6      975.57      986.67     25.01 o 
   0  -1   6        0.01        4.18      6.19 o 
   1  -1   6      623.58      608.44     18.39 o 
   2  -1   6       24.24       29.42     10.35 o 
   3  -1   6      492.78      506.67     18.66 o 
   4  -1   6        3.25        0.00     11.14 o 
   5  -1   6      137.52      124.54     15.80 o 
   6  -1   6       21.47       39.68     13.92 o 
   7  -1   6      186.26      217.97     21.31 o 
   8  -1   6        0.61       28.18     14.57 o 
   9  -1   6       52.73       34.95     16.50 o 
  10  -1   6        1.80        9.43     15.08 o 
  -8   0   6        1.88        6.26     12.39 o 
  -7   0   6       47.26       35.68     15.75 o 
  -6   0   6        0.78        6.10     14.86 o 
  -5   0   6       60.17       78.77     14.71 o 
  -4   0   6        3.63       15.60     13.09 o 
  -3   0   6      106.06      105.69     14.67 o 
  -2   0   6        3.45       11.26     10.24 o 
  -1   0   6      326.65      355.39     16.42 o 
   0   0   6        7.41        4.78      6.21 o 
   1   0   6      364.94      376.26     15.30 o 
   2   0   6       30.84       30.57      9.20 o 
   3   0   6      253.40      233.31     15.11 o 
   4   0   6        1.59        5.88     10.15 o 
   5   0   6      130.60      101.46     15.57 o 
   6   0   6        0.31        3.85     13.14 o 
   7   0   6       24.92       24.72     14.83 o 
   8   0   6        5.40        1.59     14.83 o 
   9   0   6        7.76       13.74     14.89 o 
  10   0   6        1.18        0.86     12.45 o 
  -8   1   6        2.22       14.09     12.14 o 
  -7   1   6       68.79       62.36     17.53 o 
  -6   1   6        3.03       14.69     14.69 o 
  -5   1   6       96.35       86.03     16.29 o 
  -4   1   6       11.27        3.80     14.43 o 
  -3   1   6      271.89      294.50     18.42 o 
  -2   1   6        9.45       23.39     10.99 o 
  -1   1   6      524.00      527.28     18.53 o 
   0   1   6        0.82        4.48     12.93 o 
   1   1   6     1191.81     1155.89     24.40 o 
   2   1   6        0.91        1.20      8.45 o 
   3   1   6      452.67      468.60     17.50 o 
   4   1   6        9.74        3.37     10.62 o 
   5   1   6      226.69      218.05     16.99 o 
   6   1   6        8.21       15.66     13.42 o 
   7   1   6       67.76       67.87     15.87 o 
   8   1   6        4.27       18.31     15.41 o 
   9   1   6       44.46       33.13     17.49 o 
  10   1   6        0.06       14.37     14.06 o 
  -8   2   6        0.20       12.58     12.58 o 
  -7   2   6       22.47       17.15     16.03 o 
  -6   2   6       10.61       35.41     14.86 o 
  -5   2   6       88.68       99.67     16.67 o 
  -4   2   6        3.63        8.32     14.28 o 
  -3   2   6      137.49      114.41     15.66 o 
  -2   2   6        2.44        1.93     10.26 o 
  -1   2   6      219.45      214.59     14.69 o 
   0   2   6        0.96        3.16      6.37 o 
   1   2   6      273.47      277.00     14.48 o 
   2   2   6        4.85        7.07      8.46 o 
   3   2   6      316.97      308.50     15.63 o 
   4   2   6       28.48       18.31     10.89 o 
   5   2   6       97.38      100.80     14.79 o 
   6   2   6        1.16       15.73     12.83 o 
   7   2   6       43.47       70.18     14.41 o 
   8   2   6        0.88        8.72     14.02 o 
   9   2   6        9.98       22.80     14.85 o 
  10   2   6        0.40        9.22     13.22 o 
  -8   3   6        3.87        4.82     12.99 o 
  -7   3   6       64.31       80.96     17.33 o 
  -6   3   6        1.15        4.07     14.87 o 
  -5   3   6      209.49      208.86     20.00 o 
  -4   3   6       17.61       11.79     14.39 o 
  -3   3   6      119.04      119.10     15.39 o 
  -2   3   6       11.52        7.12     11.04 o 
  -1   3   6      384.05      363.65     18.24 o 
   0   3   6       33.40       52.78      9.27 o 
   1   3   6      455.23      439.19     17.70 o 
   2   3   6        0.39        2.68      9.20 o 
   3   3   6      607.62      599.94     20.25 o 
   4   3   6        0.18        5.08     10.43 o 
   5   3   6      169.52      140.17     15.63 o 
   6   3   6        0.62        9.07     12.81 o 
   7   3   6       54.14       26.36     14.97 o 
   8   3   6        4.57       16.83     13.43 o 
   9   3   6       17.40       32.86     14.07 o 
  10   3   6        0.49       11.49     14.18 o 
  -8   4   6        4.99        4.03     13.55 o 
  -7   4   6        0.00       11.84     14.40 o 
  -6   4   6        4.12        3.24     12.96 o 
  -5   4   6       53.45       19.51     14.97 o 
  -4   4   6       24.96       40.06     15.63 o 
  -3   4   6       99.65      129.51     14.74 o 
  -2   4   6       13.91       31.54     11.02 o 
  -1   4   6      133.14      123.38     13.25 o 
   0   4   6        0.08        8.65      6.85 o 
   1   4   6      196.76      181.84     14.64 o 
   2   4   6        1.03        6.81     10.07 o 
   3   4   6      111.33       97.90     13.95 o 
   4   4   6        1.73        1.65     12.01 o 
   5   4   6      119.24       93.34     15.27 o 
   6   4   6       10.52        0.66     14.45 o 
   7   4   6       23.12       10.63     14.87 o 
   8   4   6        1.05        5.72     14.98 o 
   9   4   6        7.60        0.00     14.25 o 
  -7   5   6       11.07       11.65     14.62 o 
  -6   5   6        8.49       21.11     13.62 o 
  -5   5   6      114.43       89.38     16.83 o 
  -4   5   6        0.77       13.07     13.07 o 
  -3   5   6      343.91      372.35     20.77 o 
  -2   5   6       34.54       46.09     13.23 o 
  -1   5   6       86.37       93.04     13.66 o 
   0   5   6        6.71        7.69      7.91 o 
   1   5   6      222.49      220.74     15.68 o 
   2   5   6       24.09       24.72     11.62 o 
   3   5   6      208.42      170.18     16.30 o 
   4   5   6        1.88        0.58     12.65 o 
   5   5   6      147.57      141.40     16.82 o 
   6   5   6        0.08        3.64     13.80 o 
   7   5   6       35.88       11.92     15.86 o 
   8   5   6        0.02        6.67     14.75 o 
   9   5   6        8.33        4.16     13.91 o 
  -7   6   6       15.24       27.54     13.45 o 
  -6   6   6       15.04       14.85     13.82 o 
  -5   6   6        0.06       12.65     12.58 o 
  -4   6   6       10.66       18.18     13.65 o 
  -3   6   6       59.77       62.00     14.12 o 
  -2   6   6       23.33       49.43     14.58 o 
  -1   6   6       75.64       71.63     13.53 o 
   0   6   6       23.88       30.60      9.70 o 
   1   6   6       52.66       37.18     13.56 o 
   2   6   6        1.06        8.41     11.57 o 
   3   6   6       74.81       74.64     14.97 o 
   4   6   6        0.79        1.38     13.91 o 
   5   6   6       27.48       33.34     13.35 o 
   6   6   6        0.89        6.41     14.09 o 
   7   6   6       22.83       16.88     16.88 o 
   8   6   6        2.33        2.57     13.63 o 
   9   6   6        2.81        0.00     13.65 o 
  -6   7   6       22.28       17.55     13.75 o 
  -5   7   6       16.91       14.58     12.92 o 
  -4   7   6       12.03        0.00     13.04 o 
  -3   7   6       97.08       99.25     15.46 o 
  -2   7   6        0.89       22.17     11.00 o 
  -1   7   6      280.63      304.55     20.60 o 
   0   7   6       22.05       26.37      9.65 o 
   1   7   6       44.10       36.07     13.85 o 
   2   7   6        3.56       13.63     13.63 o 
   3   7   6       60.31       49.50     13.94 o 
   4   7   6        4.72        0.00     13.89 o 
   5   7   6       54.50       47.88     13.30 o 
   6   7   6        0.50       25.26     14.16 o 
   7   7   6       21.75       37.54     14.03 o 
   8   7   6        0.10        0.89     13.03 o 
  -5   8   6       21.50       41.82     12.88 o 
  -4   8   6       20.68       53.73     13.36 o 
  -3   8   6        0.21       11.58     12.94 o 
  -2   8   6        7.10       13.40     12.00 o 
  -1   8   6       31.74       44.05     13.69 o 
   0   8   6        8.48       21.37      8.80 o 
   1   8   6       38.03       29.48     13.41 o 
   2   8   6       17.12        7.31     12.34 o 
   3   8   6       13.19        5.34     14.27 o 
   4   8   6        0.33        0.86     13.93 o 
   5   8   6       13.75       24.90     15.26 o 
   6   8   6        0.03       14.85     14.85 o 
   7   8   6        4.77        1.82     15.59 o 
  -4   9   6       17.95       25.94     11.79 o 
  -3   9   6       14.82       19.96     13.02 o 
  -2   9   6       10.61        8.49     12.32 o 
  -1   9   6       40.59       64.43     13.90 o 
   0   9   6        0.42       12.56      8.04 o 
   1   9   6      110.76      101.34     15.02 o 
   2   9   6        5.71       10.73     12.98 o 
   3   9   6       16.45       18.48     13.71 o 
   4   9   6        1.51       12.56     15.05 o 
   5   9   6        9.36       11.30     14.55 o 
   6   9   6        0.39       13.28     13.28 o 
  -3  10   6       14.85       15.77     11.52 o 
  -2  10   6       12.61       29.12     11.84 o 
  -1  10   6        0.30        2.75     11.43 o 
   0  10   6        1.54        3.92      8.12 o 
   1  10   6        8.05        1.52     11.90 o 
   2  10   6        1.43        3.84     12.68 o 
   3  10   6       10.76       23.28     13.04 o 
   4  10   6        5.39       14.69     14.69 o 
   5  10   6        2.35        3.36     12.73 o 
   0  11   6        4.77        5.08      7.60 o 
   1  11   6        8.95        9.92     11.53 o 
   2  11   6        0.07       20.56     10.25 o 
   3  11   6       22.36        6.04     12.13 o 
  -2  -8   7        9.70        3.22     14.36 o 
  -1  -8   7        6.00        2.42     12.74 o 
   0  -8   7       28.69       24.75      9.89 o 
   1  -8   7       25.85       28.06     14.42 o 
   2  -8   7       21.71       31.02     12.84 o 
   3  -8   7        5.04        6.80     13.62 o 
  -4  -7   7       17.79       23.03     13.04 o 
  -3  -7   7        9.62       14.10     13.06 o 
  -2  -7   7       48.06       37.69     15.53 o 
  -1  -7   7       36.85       30.12     13.96 o 
   0  -7   7       34.67       26.01     11.08 o 
   1  -7   7        8.50        3.31     13.99 o 
   2  -7   7       26.96       47.37     13.18 o 
   3  -7   7        6.09        3.53     15.88 o 
   4  -7   7       16.25       17.88     14.39 o 
   5  -7   7       10.63        1.85     14.60 o 
  -5  -6   7        1.18        5.12     13.12 o 
  -4  -6   7       26.21       17.67     15.02 o 
  -3  -6   7        5.15       22.10     13.10 o 
  -2  -6   7        6.28        9.54     13.13 o 
  -1  -6   7        6.98        4.72     12.72 o 
   0  -6   7       26.64       28.04     10.41 o 
   1  -6   7       12.29       27.72     14.87 o 
   2  -6   7       58.31       38.20     16.87 o 
   3  -6   7       51.88       69.94     17.48 o 
   4  -6   7       31.23        0.84     16.28 o 
   5  -6   7       17.60        9.91     15.83 o 
   6  -6   7       23.04       30.74     15.03 o 
  -6  -5   7       14.09       18.99     12.64 o 
  -5  -5   7        3.03       14.39     14.55 o 
  -4  -5   7       20.43        0.00     15.23 o 
  -3  -5   7        4.29        7.84     13.36 o 
  -2  -5   7       63.28       71.23     15.58 o 
  -1  -5   7       27.77        8.74     15.27 o 
   0  -5   7      135.52      128.45     16.73 o 
   1  -5   7      106.38      122.12     15.63 o 
   2  -5   7      107.07      107.45     15.29 o 
   3  -5   7       10.61       21.86     14.19 o 
   4  -5   7       23.61       26.98     14.73 o 
   5  -5   7       11.22        8.55     16.07 o 
   6  -5   7       18.56       25.59     15.38 o 
   7  -5   7       10.60       17.86     15.81 o 
  -6  -4   7       35.68       26.35     14.99 o 
  -5  -4   7        2.23        3.27     14.51 o 
  -4  -4   7      111.78      118.44     16.53 o 
  -3  -4   7        2.86        4.42     13.51 o 
  -2  -4   7      142.91      137.12     17.16 o 
  -1  -4   7        2.22        2.00     13.09 o 
   0  -4   7       17.38       14.46      9.23 o 
   1  -4   7       19.42        8.65     14.41 o 
   2  -4   7       35.58       38.42     10.39 o 
   3  -4   7       16.58       38.90     13.85 o 
   4  -4   7       79.43       83.55     15.96 o 
   5  -4   7       41.15       72.77     16.05 o 
   6  -4   7       22.46        1.67     15.00 o 
   7  -4   7       25.19       30.65     15.11 o 
   8  -4   7       18.95        7.07     15.53 o 
  -7  -3   7        0.22       10.99     13.35 o 
  -6  -3   7       23.35       37.14     13.81 o 
  -5  -3   7        8.03        1.57     14.73 o 
  -4  -3   7       49.17       41.49     14.37 o 
  -3  -3   7       12.44       13.14     13.14 o 
  -2  -3   7       66.13       56.45     14.54 o 
  -1  -3   7       31.12       37.96     13.13 o 
   0  -3   7      154.60      174.66     11.60 o 
   1  -3   7       38.87       39.11     12.98 o 
   2  -3   7      193.56      174.17     17.39 o 
   3  -3   7      177.41      160.61     17.64 o 
   4  -3   7      169.08      188.77     17.50 o 
   5  -3   7       11.18        9.45     13.94 o 
   6  -3   7       12.18       30.06     13.91 o 
   7  -3   7        8.44       19.57     13.90 o 
   8  -3   7        9.14       13.24     14.46 o 
  -7  -2   7        4.15       12.87     12.87 o 
  -6  -2   7       10.67       27.59     14.20 o 
  -5  -2   7       26.57       52.28     12.12 o 
  -4  -2   7      170.45      183.01     18.38 o 
  -3  -2   7        4.50       20.74     12.36 o 
  -2  -2   7      289.77      254.99     18.03 o 
  -1  -2   7        6.73        6.02     11.43 o 
   0  -2   7      413.59      435.56     13.93 o 
   1  -2   7        2.21       11.33     11.33 o 
   2  -2   7       27.33       25.58     11.59 o 
   3  -2   7       20.75       25.80     12.81 o 
   4  -2   7       18.84       26.02     12.74 o 
   5  -2   7       15.65       27.86     14.25 o 
   6  -2   7       65.41       71.99     16.08 o 
   7  -2   7       12.08       26.27     14.67 o 
   8  -2   7        9.41        8.75     15.18 o 
   9  -2   7       14.88       33.59     14.76 o 
  -7  -1   7       11.37        5.39     13.63 o 
  -6  -1   7       19.09       18.29      5.02 o 
  -5  -1   7        0.09        6.65     13.81 o 
  -4  -1   7       73.30       45.13     15.85 o 
  -3  -1   7        4.58       17.48     12.96 o 
  -2  -1   7       94.70       65.35     15.35 o 
  -1  -1   7       24.79       16.61     11.74 o 
   0  -1   7       99.61       87.26     10.71 o 
   1  -1   7       98.56      104.23     13.55 o 
   2  -1   7      242.77      255.59     16.41 o 
   3  -1   7       22.85       28.58     11.62 o 
   4  -1   7      127.95      152.99     14.67 o 
   5  -1   7      144.26      131.30     17.77 o 
   6  -1   7      115.29      130.38     15.48 o 
   7  -1   7       11.55       15.40     15.40 o 
   8  -1   7        4.73       17.33     17.33 o 
   9  -1   7        2.73       15.70     15.70 o 
  -7   0   7        0.88       15.38     12.88 o 
  -6   0   7       30.35       16.88     15.03 o 
  -5   0   7        6.23       19.02     13.04 o 
  -4   0   7       42.18       36.34     14.69 o 
  -3   0   7       68.52       78.28     14.13 o 
  -2   0   7      448.24      470.80     21.52 o 
  -1   0   7        2.95        7.08     10.76 o 
   0   0   7      452.93      464.65     35.99 o 
   1   0   7       11.12       11.01     10.35 o 
   2   0   7      537.20      551.78     20.33 o 
   3   0   7        9.56       10.94     10.94 o 
   4   0   7       33.53       39.17     13.09 o 
   5   0   7        6.04        6.17     13.00 o 
   6   0   7        3.95        8.36     12.35 o 
   7   0   7        8.18       30.91     14.48 o 
   8   0   7       28.28       31.13     15.61 o 
   9   0   7        1.32       16.59     14.04 o 
  -7   1   7        0.05       12.43     12.43 o 
  -6   1   7       56.44       66.34     15.99 o 
  -5   1   7       39.04       37.35     15.30 o 
  -4   1   7       65.11       74.05     13.95 o 
  -3   1   7        0.82        2.46     12.04 o 
  -2   1   7      138.90      143.34     15.12 o 
  -1   1   7        0.74       11.97     10.40 o 
   0   1   7      104.28      102.21      8.89 o 
   1   1   7       21.97       18.27     10.27 o 
   2   1   7       72.94       79.02     11.74 o 
   3   1   7      105.25       98.96     12.58 o 
   4   1   7      186.84      201.03     15.91 o 
   5   1   7        6.77       24.22     12.75 o 
   6   1   7       42.55       23.21     14.98 o 
   7   1   7       56.31       42.68     15.75 o 
   8   1   7       33.74       19.98     16.16 o 
   9   1   7        6.81       11.25     14.40 o 
  -7   2   7        0.02        7.01     13.02 o 
  -6   2   7       68.15       84.99     15.33 o 
  -5   2   7        1.19        1.44     13.50 o 
  -4   2   7       77.63       84.67     14.81 o 
  -3   2   7        4.70       12.13     12.13 o 
  -2   2   7       61.85       73.49     12.42 o 
  -1   2   7       99.95       95.48     13.72 o 
   0   2   7      563.13      616.28     63.10 o 
   1   2   7        0.53       10.07     10.07 o 
   2   2   7      370.37      384.20     17.61 o 
   3   2   7       12.04        3.51     10.80 o 
   4   2   7      290.12      270.35     17.65 o 
   5   2   7        2.73        0.63     12.28 o 
   6   2   7       21.87       18.46     14.04 o 
   7   2   7        0.32        7.63     13.76 o 
   8   2   7        0.36       13.25     14.98 o 
   9   2   7        2.10       12.08     13.95 o 
  -7   3   7        0.37       13.27     12.53 o 
  -6   3   7       16.22       19.66     14.20 o 
  -5   3   7        0.25       21.64     13.65 o 
  -4   3   7      129.00      173.52     16.33 o 
  -3   3   7       68.29       72.05     14.39 o 
  -2   3   7      133.53      126.10     14.51 o 
  -1   3   7       10.11       19.60     10.71 o 
   0   3   7      142.68      143.67     15.80 o 
   1   3   7        1.03        8.37     10.88 o 
   2   3   7       76.18      102.40     12.15 o 
   3   3   7       11.09        9.89     10.85 o 
   4   3   7       36.73       23.61     11.67 o 
   5   3   7       35.30       22.51     13.16 o 
   6   3   7       72.29       73.49     14.90 o 
   7   3   7        1.49       27.09     13.54 o 
   8   3   7        9.15        7.56     14.58 o 
   9   3   7       11.84       18.01     14.61 o 
  -7   4   7        2.06       30.94     12.53 o 
  -6   4   7       21.92       26.63     14.41 o 
  -5   4   7        2.88        5.98     14.10 o 
  -4   4   7      108.83      100.17     14.48 o 
  -3   4   7        0.86        5.01     11.41 o 
  -2   4   7      117.24      109.79     14.70 o 
  -1   4   7        1.16        1.12     11.71 o 
   0   4   7       48.43       62.76     12.67 o 
   1   4   7       43.63       44.58     11.87 o 
   2   4   7      277.30      288.44     17.73 o 
   3   4   7        0.00       11.73     11.73 o 
   4   4   7      153.28      130.54     15.34 o 
   5   4   7        6.06        6.62     13.24 o 
   6   4   7       79.55       55.52     14.54 o 
   7   4   7        0.25        3.98     13.87 o 
   8   4   7        5.03        4.25     14.80 o 
   9   4   7        0.03        2.57     12.63 o 
  -6   5   7       11.18       32.82     12.14 o 
  -5   5   7        0.13        7.38     12.67 o 
  -4   5   7       25.33       16.57     12.87 o 
  -3   5   7        0.67        9.70     12.47 o 
  -2   5   7      128.91      132.86     14.58 o 
  -1   5   7       53.98       68.47     13.47 o 
   0   5   7      132.14      118.42     13.72 o 
   1   5   7       16.54        4.57     11.61 o 
   2   5   7       78.45       75.49     15.12 o 
   3   5   7        2.77       11.71     13.18 o 
   4   5   7       28.59       45.30     13.22 o 
   5   5   7        5.77       13.72     13.72 o 
   6   5   7       12.32       27.88     14.93 o 
   7   5   7        4.99        7.43     15.14 o 
   8   5   7       16.63       15.71     15.71 o 
   9   5   7        0.20        3.38     13.91 o 
  -6   6   7       27.04       22.40     12.86 o 
  -5   6   7        3.76       12.87     12.43 o 
  -4   6   7       34.70       26.30     12.49 o 
  -3   6   7       13.52       23.95     12.90 o 
  -2   6   7       95.13       90.50     13.29 o 
  -1   6   7        0.16       11.81     12.06 o 
   0   6   7       95.89      101.68     10.38 o 
   1   6   7        0.20        8.73     13.48 o 
   2   6   7       27.10       33.91     13.25 o 
   3   6   7        3.12       10.10     12.78 o 
   4   6   7       58.70       59.62     14.67 o 
   5   6   7        0.13       12.60     14.06 o 
   6   6   7       37.81        5.75     15.96 o 
   7   6   7        1.76        3.43     14.87 o 
   8   6   7       13.57       18.97     15.07 o 
  -5   7   7        2.85        4.08     11.01 o 
  -4   7   7       13.65       17.99     11.51 o 
  -3   7   7        0.01        1.38     12.13 o 
  -2   7   7       24.18        5.38     13.58 o 
  -1   7   7        0.12        1.33     11.76 o 
   0   7   7       51.99       52.66      9.50 o 
   1   7   7       21.34       16.81     13.15 o 
   2   7   7       59.13       61.20     13.63 o 
   3   7   7        8.89       13.94     12.83 o 
   4   7   7       26.75        4.72     15.42 o 
   5   7   7        1.33        3.35     14.45 o 
   6   7   7        4.23        7.08     14.43 o 
   7   7   7        2.38       11.50     14.04 o 
   8   7   7        2.17       11.08     13.41 o 
  -4   8   7       24.58       16.21     12.82 o 
  -3   8   7        2.02        5.55     12.02 o 
  -2   8   7       27.09       27.69     13.65 o 
  -1   8   7       14.10       18.72     12.28 o 
   0   8   7       47.73       68.23     18.97 o 
   1   8   7        0.06       12.88     11.53 o 
   2   8   7       38.83       46.88     13.58 o 
   3   8   7        0.26        4.65     14.05 o 
   4   8   7        7.94       11.57     14.03 o 
   5   8   7        0.07        5.18     14.13 o 
   6   8   7        5.91        8.05     13.98 o 
   7   8   7        0.18        2.72     14.80 o 
  -3   9   7        3.93        2.64     11.44 o 
  -2   9   7        7.66       12.63     12.63 o 
  -1   9   7        0.01        3.46     11.87 o 
   0   9   7       14.03        0.53     14.64 o 
   1   9   7        0.02       11.88     11.88 o 
   2   9   7        9.07        1.55     12.14 o 
   3   9   7        5.00        2.42     13.54 o 
   4   9   7       13.14        8.34     14.40 o 
   5   9   7        2.30        0.82     14.01 o 
   6   9   7        5.95        0.86     13.55 o 
  -2  10   7       10.86        7.67     10.95 o 
  -1  10   7        0.26        7.99     11.67 o 
   0  10   7        9.65        2.83      8.32 o 
   1  10   7        5.17       12.48     12.48 o 
   2  10   7       14.47        4.58     12.21 o 
   3  10   7        0.26       14.16     11.71 o 
   4  10   7        8.16       12.09     12.09 o 
  -2  -7   8        3.96       12.38     12.09 o 
  -1  -7   8        1.33        6.22     12.80 o 
   0  -7   8       24.47       12.03      9.05 o 
   1  -7   8        0.11        9.64     12.31 o 
   2  -7   8       36.12       25.30     14.73 o 
   3  -7   8        0.09        1.69     11.75 o 
   4  -7   8       25.53       31.00     14.12 o 
  -3  -6   8        0.50       11.03     13.34 o 
  -2  -6   8       18.45       16.58     13.00 o 
  -1  -6   8        3.20        1.61     13.14 o 
   0  -6   8        1.03        0.25     11.02 o 
   1  -6   8        1.85        4.75     13.62 o 
   2  -6   8       12.47       28.59     13.45 o 
   3  -6   8        0.04       13.41     13.58 o 
   4  -6   8        2.98        0.00     14.16 o 
   5  -6   8        4.08        5.18     14.80 o 
  -4  -5   8        0.39        6.41     12.90 o 
  -3  -5   8        0.38        1.60     13.10 o 
  -2  -5   8       25.01       23.86     13.50 o 
  -1  -5   8      115.24      106.69     15.15 o 
   0  -5   8       11.77       21.57     11.62 o 
   1  -5   8        1.22       16.84     13.09 o 
   2  -5   8       48.98       51.03     14.35 o 
   3  -5   8        0.54       28.37     12.40 o 
   4  -5   8       72.83       84.68     16.42 o 
   5  -5   8        0.09        0.00     13.36 o 
   6  -5   8       29.99       24.45     15.86 o 
  -5  -4   8        4.93       12.49     12.78 o 
  -4  -4   8        0.21       17.96     12.79 o 
  -3  -4   8        0.16       18.91     12.22 o 
  -2  -4   8      212.65      179.82     19.72 o 
  -1  -4   8        3.42        2.14     13.45 o 
   0  -4   8       48.79       48.75      9.42 o 
   1  -4   8       21.57       10.00     13.27 o 
   2  -4   8        5.12       10.23     13.02 o 
   3  -4   8        2.56        1.53     13.22 o 
   4  -4   8       18.22       24.55     13.59 o 
   5  -4   8        0.06        9.13     13.97 o 
   6  -4   8        1.62        7.73     13.88 o 
   7  -4   8        1.74        1.72     14.30 o 
  -6  -3   8        0.34        9.04     12.47 o 
  -5  -3   8       48.87       55.39     15.30 o 
  -4  -3   8        0.17        4.55     13.16 o 
  -3  -3   8       18.26       33.11     12.01 o 
  -2  -3   8        0.65       19.14     11.90 o 
  -1  -3   8        0.81        7.26     12.48 o 
   0  -3   8       57.91       73.65     25.76 o 
   1  -3   8      231.56      234.58     18.18 o 
   2  -3   8       22.35       16.82     13.52 o 
   3  -3   8        1.14        5.58     12.22 o 
   4  -3   8       45.49       47.93     14.74 o 
   5  -3   8        3.25        7.05     13.18 o 
   6  -3   8       74.33       77.75     16.63 o 
   7  -3   8        0.78        4.27     14.19 o 
   8  -3   8       19.63       16.51     14.77 o 
  -6  -2   8       18.25       20.18     11.97 o 
  -5  -2   8        5.24       13.83     13.83 o 
  -4  -2   8       25.28       20.44     14.50 o 
  -3  -2   8       12.81       21.38     14.22 o 
  -2  -2   8        1.30        5.81     11.70 o 
  -1  -2   8        0.08        6.72     11.01 o 
   0  -2   8      420.75      448.70     22.95 o 
   1  -2   8        3.91        0.60     12.20 o 
   2  -2   8       85.79       91.57     14.01 o 
   3  -2   8       41.70       63.24     13.67 o 
   4  -2   8       13.26        7.50     12.24 o 
   5  -2   8        1.23       13.07     13.07 o 
   6  -2   8       12.17       15.90     13.48 o 
   7  -2   8        0.01       10.09     14.12 o 
   8  -2   8        1.12        4.38     14.13 o 
  -6  -1   8        0.73       12.65     11.64 o 
  -5  -1   8       80.80       94.84     15.15 o 
  -4  -1   8        0.22       20.64     12.57 o 
  -3  -1   8      149.70      161.15     17.13 o 
  -2  -1   8        1.88        0.59     11.78 o 
  -1  -1   8       25.04       28.00     11.95 o 
   0  -1   8        1.07        6.72      8.28 o 
   1  -1   8        0.76       14.59     12.41 o 
   2  -1   8       59.90       65.40     12.91 o 
   3  -1   8      255.65      242.63     17.80 o 
   4  -1   8       28.77       45.15     12.41 o 
   5  -1   8        2.18        3.48     12.61 o 
   6  -1   8       20.90       37.45     13.86 o 
   7  -1   8        5.80        4.98     12.79 o 
   8  -1   8       35.49       49.16     15.17 o 
   9  -1   8        0.64       17.16     13.17 o 
  -6   0   8       13.09       17.00     12.82 o 
  -5   0   8       16.74       35.97     12.98 o 
  -4   0   8       39.50       29.43     13.00 o 
  -3   0   8       19.76       19.01     13.30 o 
  -2   0   8       62.98       70.57     13.86 o 
  -1   0   8        9.97       15.34     11.65 o 
   0   0   8        2.88        4.99      9.13 o 
   1   0   8        2.57        3.19      0.86 o 
   2   0   8      458.13      417.85     20.04 o 
   3   0   8        1.46       12.48     12.48 o 
   4   0   8       81.32       51.26     15.12 o 
   5   0   8       26.61       42.51     13.85 o 
   6   0   8       12.08       14.73     14.73 o 
   7   0   8        0.06        2.41     13.75 o 
   8   0   8        3.24        1.72     15.29 o 
   9   0   8        0.14        0.00     12.31 o 
  -7   1   8        0.05       12.65     11.13 o 
  -6   1   8        3.64        5.15     12.01 o 
  -5   1   8        1.67        7.31     11.99 o 
  -4   1   8        0.02       11.85     13.11 o 
  -3   1   8      187.82      162.39     17.81 o 
  -2   1   8        0.33        7.21     12.04 o 
  -1   1   8      262.88      315.52     18.93 o 
   0   1   8        4.30        3.03      7.73 o 
   1   1   8       22.25        6.76     12.24 o 
   2   1   8        5.09        1.56     10.76 o 
   3   1   8        1.32       12.01     12.01 o 
   4   1   8       26.11       31.95     12.57 o 
   5   1   8      152.94      148.16     17.01 o 
   6   1   8       20.13       19.70     13.53 o 
   7   1   8        2.58        1.61     13.75 o 
   8   1   8        5.90        3.36     13.53 o 
   9   1   8        3.41        7.74     15.49 o 
  -6   2   8        5.16       30.37     12.15 o 
  -5   2   8       11.89       28.61     12.39 o 
  -4   2   8       17.51       11.84     12.09 o 
  -3   2   8       48.55       39.48     13.58 o 
  -2   2   8       53.45       61.72     13.43 o 
  -1   2   8       44.58       73.34     13.30 o 
   0   2   8      105.06      121.93     32.75 o 
   1   2   8        1.02        6.33     11.18 o 
   2   2   8        3.46        4.28     11.18 o 
   3   2   8        5.16       11.70     11.53 o 
   4   2   8      250.23      257.79     18.36 o 
   5   2   8        1.02        1.32     12.75 o 
   6   2   8       35.94       21.89     13.76 o 
   7   2   8        5.62        2.40     13.81 o 
   8   2   8        5.43        2.58     13.66 o 
   9   2   8        0.02       13.67     13.19 o 
  -6   3   8       12.81       11.79     12.15 o 
  -5   3   8        0.17       10.24     12.98 o 
  -4   3   8        8.80        6.27     12.79 o 
  -3   3   8        3.13        5.20     11.48 o 
  -2   3   8        3.52        3.17      0.84 o 
  -1   3   8      235.12      254.54     17.12 o 
   0   3   8        2.67        1.38     17.87 o 
   1   3   8      243.23      265.76     17.37 o 
   2   3   8        1.55        0.58     11.49 o 
   3   3   8       15.78       28.63     10.99 o 
   4   3   8        9.51        7.39     12.46 o 
   5   3   8        1.48        6.77     13.10 o 
   6   3   8        6.18        5.89     13.93 o 
   7   3   8       52.64       61.82     14.28 o 
   8   3   8        6.08       23.73     12.93 o 
   9   3   8        1.21        5.94     13.88 o 
  -6   4   8        0.27       10.07     12.04 o 
  -5   4   8       18.71       37.52     12.56 o 
  -4   4   8        8.70       20.76     11.59 o 
  -3   4   8       17.25       41.75     12.23 o 
  -2   4   8       12.66       24.54      9.86 o 
  -1   4   8       54.50       86.07     13.51 o 
   0   4   8       44.96       40.78      9.02 o 
   1   4   8       55.35       58.31     13.28 o 
   2   4   8       87.21       84.51     13.73 o 
   3   4   8        0.26       27.42     11.40 o 
   4   4   8        3.41        9.03     12.59 o 
   5   4   8        1.78        1.95      0.53 o 
   6   4   8       77.60       74.09     16.53 o 
   7   4   8        0.60        8.19     14.52 o 
   8   4   8        7.87        6.75     14.10 o 
   9   4   8        0.37       10.89     12.98 o 
  -6   5   8       12.48       31.01     11.52 o 
  -5   5   8        0.65        2.09     10.65 o 
  -4   5   8       23.88       12.28     11.76 o 
  -3   5   8        0.92       11.19     10.81 o 
  -2   5   8       13.81       22.70     11.62 o 
  -1   5   8        3.74       10.34     10.02 o 
   0   5   8        6.81        6.75      8.04 o 
   1   5   8      145.53      110.43     14.30 o 
   2   5   8        1.58        6.19     12.39 o 
   3   5   8      113.44       80.96     14.77 o 
   4   5   8        0.01        6.31     12.80 o 
   5   5   8        8.39        8.96     13.62 o 
   6   5   8        5.90       14.37     13.84 o 
   7   5   8        0.36       26.90     14.15 o 
   8   5   8        1.24       14.55     14.55 o 
  -5   6   8       11.00       14.01     10.66 o 
  -4   6   8        0.35        4.66     11.24 o 
  -3   6   8       25.03       33.69     13.21 o 
  -2   6   8        5.65       18.79     11.29 o 
  -1   6   8       13.94       20.44     12.14 o 
   0   6   8        5.09        5.12      7.93 o 
   1   6   8       26.58       14.20     11.48 o 
   2   6   8       23.06        2.03     12.63 o 
   3   6   8       31.29        3.48     14.04 o 
   4   6   8       35.71        8.94     13.60 o 
   5   6   8        0.22        3.17     13.52 o 
   6   6   8        1.94       15.91     13.78 o 
   7   6   8        0.05       14.37     14.37 o 
   8   6   8       15.41       23.75     14.37 o 
  -4   7   8       18.07        3.85     10.62 o 
  -3   7   8        0.05        8.58     11.76 o 
  -2   7   8       22.68        6.62     12.01 o 
  -1   7   8        0.88        7.97     12.27 o 
   0   7   8       10.94       26.44      8.09 o 
   1   7   8        1.58        8.24     11.22 o 
   2   7   8        3.28       12.67     12.67 o 
   3   7   8       46.97       22.34     14.87 o 
   4   7   8        0.32        3.17     13.38 o 
   5   7   8       29.32       43.59     14.29 o 
   6   7   8        0.28        4.36     13.96 o 
   7   7   8        2.82        3.47     14.06 o 
  -3   8   8        9.99       14.10     11.29 o 
  -2   8   8        0.56        3.31     11.12 o 
  -1   8   8       15.00       22.16     13.15 o 
   0   8   8        1.38        8.70      7.87 o 
   1   8   8        5.27        9.93     11.77 o 
   2   8   8        1.71        4.48     11.50 o 
   3   8   8        6.00        0.75     11.61 o 
   4   8   8        6.51       13.09     13.50 o 
   5   8   8        8.10       21.24     13.97 o 
   6   8   8        8.40       14.88     14.88 o 
  -2   9   8       12.92       24.63     10.44 o 
  -1   9   8        0.03        0.00     10.67 o 
   0   9   8       11.87        6.59      8.28 o 
   1   9   8        0.19        0.00     11.74 o 
   2   9   8        4.04        6.70     11.35 o 
   3   9   8        0.32        4.69     11.74 o 
   4   9   8        0.72       12.30     12.30 o 
   5   9   8        9.05       14.85     14.85 o 
   0  10   8        0.64        2.32      7.44 o 
   1  10   8        4.54        9.98      9.98 o 
   2  10   8        0.13        0.71     10.62 o 
  -1  -6   9       10.93       28.94     12.42 o 
   0  -6   9        0.00        0.72      7.84 o 
   1  -6   9        0.21       12.51     12.51 o 
   2  -6   9        4.80       11.71     11.71 o 
   3  -6   9        8.65       12.79     12.36 o 
  -3  -5   9       32.38       32.54     13.37 o 
  -2  -5   9        0.49        6.00     11.49 o 
  -1  -5   9        7.88        0.74     12.25 o 
   0  -5   9       28.91       35.52     11.63 o 
   1  -5   9        4.66       30.85     13.31 o 
   2  -5   9        4.18       14.95     12.56 o 
   3  -5   9       29.69       39.54     14.54 o 
   4  -5   9        0.00       18.97     12.25 o 
   5  -5   9       41.07       46.79     14.91 o 
  -4  -4   9       12.22        9.43     10.96 o 
  -3  -4   9        5.51        4.45     11.70 o 
  -2  -4   9        0.10        2.93     11.88 o 
  -1  -4   9       94.66       79.64     14.92 o 
   0  -4   9       38.42       56.58     22.58 o 
   1  -4   9       22.79       29.85     12.73 o 
   2  -4   9        0.13       16.00     11.44 o 
   3  -4   9        0.05        4.68     13.71 o 
   4  -4   9        1.81        2.41     13.09 o 
   5  -4   9        6.56        1.64     13.79 o 
   6  -4   9        2.68        7.56     13.49 o 
  -4  -3   9       25.89       19.53     11.40 o 
  -3  -3   9        4.36        1.47     11.86 o 
  -2  -3   9        4.07       12.73     12.96 o 
  -1  -3   9      102.73      115.91     15.65 o 
   0  -3   9        5.06        1.79      9.38 o 
   1  -3   9       15.09       21.23     12.23 o 
   2  -3   9       32.22       42.00     13.18 o 
   3  -3   9       13.64       13.44      3.74 o 
   4  -3   9        8.35       10.90     13.89 o 
   5  -3   9       33.56       25.95     15.01 o 
   6  -3   9        0.08        0.81     13.08 o 
   7  -3   9       27.05       32.87     14.36 o 
  -5  -2   9       10.77       16.16     11.25 o 
  -4  -2   9       40.80       43.53     14.32 o 
  -3  -2   9        3.51        2.79     12.64 o 
  -2  -2   9       26.77       27.03     12.79 o 
  -1  -2   9       25.78       41.57     11.97 o 
   0  -2   9        0.65       15.14      9.79 o 
   1  -2   9      138.22      114.42     15.61 o 
   2  -2   9       66.66       92.48     14.20 o 
   3  -2   9       20.96        9.90     12.28 o 
   4  -2   9        0.07       17.76     10.24 o 
   5  -2   9        0.22        6.99     13.81 o 
   6  -2   9        0.16       11.48     14.15 o 
   7  -2   9        2.61       10.08     13.67 o 
  -5  -1   9       13.16       14.70     11.48 o 
  -4  -1   9       62.76       57.75     13.51 o 
  -3  -1   9       15.13       23.30     12.07 o 
  -2  -1   9       59.11       27.59     14.03 o 
  -1  -1   9       10.60       31.43     10.63 o 
   0  -1   9        3.15        2.18      8.12 o 
   1  -1   9      186.55      182.07     17.21 o 
   2  -1   9       16.47       23.03     11.76 o 
   3  -1   9       18.02       32.02     12.03 o 
   4  -1   9       20.60       35.15     12.37 o 
   5  -1   9       11.62       39.62     13.47 o 
   6  -1   9        6.75       22.22     12.51 o 
   7  -1   9       22.26       22.40     14.15 o 
   8  -1   9        0.30        1.67     12.40 o 
  -5   0   9        8.99       12.67     12.67 o 
  -4   0   9       25.10       42.53     11.97 o 
  -3   0   9       17.05       26.36     12.33 o 
  -2   0   9      115.71      109.74     17.02 o 
  -1   0   9        6.69        3.69     11.40 o 
   0   0   9       33.85       27.79      8.64 o 
   1   0   9       52.98       60.05     12.42 o 
   2   0   9        0.03        0.65     12.09 o 
   3   0   9      113.06       82.66     14.15 o 
   4   0   9       70.26       74.26     13.99 o 
   5   0   9        7.44       22.45     12.46 o 
   6   0   9        0.07       13.96     11.67 o 
   7   0   9        0.79       12.23     12.56 o 
   8   0   9        0.01       12.57     13.35 o 
  -6   1   9        0.42       16.67      9.11 o 
  -5   1   9        0.00        2.81     11.22 o 
  -4   1   9        5.57        7.63     11.61 o 
  -3   1   9       36.89       60.27     13.33 o 
  -2   1   9      115.43      113.45     15.20 o 
  -1   1   9        7.64        5.50     11.94 o 
   0   1   9       73.84       63.69     14.70 o 
   1   1   9       22.57       16.73     11.21 o 
   2   1   9        2.51        7.06     11.89 o 
   3   1   9      167.20      154.25     16.69 o 
   4   1   9       21.91       13.82     12.50 o 
   5   1   9       16.64       40.27     11.86 o 
   6   1   9        8.94       10.63     13.24 o 
   7   1   9        3.05        1.66     13.16 o 
   8   1   9        2.20        4.15     12.91 o 
  -5   2   9        1.16       15.25     10.31 o 
  -4   2   9        2.24       19.27     12.46 o 
  -3   2   9       12.67       25.92     11.90 o 
  -2   2   9       28.42       34.20     12.41 o 
  -1   2   9       13.29        3.03     11.53 o 
   0   2   9      165.11      187.38     37.33 o 
   1   2   9        7.82        4.05     10.76 o 
   2   2   9       17.11        4.69     11.49 o 
   3   2   9       45.03       45.79     12.01 o 
   4   2   9        1.41        8.44     11.97 o 
   5   2   9       49.22       17.52     13.68 o 
   6   2   9       37.42       31.81     14.10 o 
   7   2   9        0.82        4.04     13.78 o 
   8   2   9        0.24       25.67     11.70 o 
  -5   3   9        2.52        4.81     11.86 o 
  -4   3   9        0.69        1.35     11.99 o 
  -3   3   9        0.00        2.60     10.73 o 
  -2   3   9       12.64       28.44     11.41 o 
  -1   3   9       47.74       54.70     12.37 o 
   0   3   9      111.62       86.14     10.07 o 
   1   3   9        0.39       17.13     10.67 o 
   2   3   9       40.51       26.23     11.78 o 
   3   3   9       21.90        5.55     11.34 o 
   4   3   9        1.65        0.66     11.98 o 
   5   3   9       68.89       31.13     14.77 o 
   6   3   9       12.39       21.36     13.52 o 
   7   3   9       10.07       12.93     11.95 o 
   8   3   9        2.54        9.09     12.79 o 
  -5   4   9        0.00        6.69     10.13 o 
  -4   4   9       19.37       21.48     12.35 o 
  -3   4   9        4.59        5.23     10.61 o 
  -2   4   9        5.15       10.78     11.89 o 
  -1   4   9       12.43       34.46     11.44 o 
   0   4   9       19.23       21.88      7.82 o 
   1   4   9        4.61       10.32     10.94 o 
   2   4   9      110.54      109.44     13.39 o 
   3   4   9        4.29        0.00     10.88 o 
   4   4   9        2.54        3.42     11.87 o 
   5   4   9       18.41        5.79     13.49 o 
   6   4   9        2.75       14.74     13.58 o 
   7   4   9       11.80        3.23     14.11 o 
   8   4   9        9.69       37.05     12.02 o 
  -5   5   9        1.50       13.37     10.32 o 
  -4   5   9        3.24       14.98     10.45 o 
  -3   5   9        2.18       14.87     11.00 o 
  -2   5   9        0.31       10.21     10.29 o 
  -1   5   9        0.06       15.66     10.53 o 
   0   5   9       15.16        7.40      8.51 o 
   1   5   9       30.59       12.12     12.12 o 
   2   5   9       56.60       37.52     12.32 o 
   3   5   9        0.25        0.65     12.52 o 
   4   5   9        7.97       10.63     12.02 o 
   5   5   9        9.40        9.83     13.29 o 
   6   5   9        0.70       13.84     13.84 o 
   7   5   9       13.72       18.11     13.63 o 
  -4   6   9       18.86       41.77     11.67 o 
  -3   6   9        0.00        1.27     10.61 o 
  -2   6   9       17.27       35.63     12.35 o 
  -1   6   9        6.17        3.79     11.45 o 
   0   6   9        3.88       18.29      8.02 o 
   1   6   9        9.53       11.95     11.95 o 
   2   6   9        9.23        8.82     12.07 o 
   3   6   9        0.52        7.78     12.08 o 
   4   6   9       37.61        8.21     14.14 o 
   5   6   9        1.31       12.79     12.79 o 
   6   6   9        0.14       13.34     13.34 o 
   7   6   9        4.78       12.42     12.42 o 
  -3   7   9        1.09       14.04      9.80 o 
  -2   7   9        3.07        2.48     10.50 o 
  -1   7   9        1.90        8.99     11.04 o 
   0   7   9        0.04        1.88     16.06 o 
   1   7   9        0.31        2.02     11.05 o 
   2   7   9        9.49        1.42     12.88 o 
   3   7   9       11.80        0.00     11.89 o 
   4   7   9       16.92       17.73     12.05 o 
   5   7   9        0.15       19.38     11.71 o 
   6   7   9        0.37        9.95     12.42 o 
  -2   8   9       15.41       25.35     10.75 o 
  -1   8   9        0.00        3.74     10.68 o 
   0   8   9        8.87        0.50     13.07 o 
   1   8   9        3.22        5.47     10.20 o 
   2   8   9        0.83        9.93     11.98 o 
   3   8   9        4.64       11.85     11.85 o 
   4   8   9        3.00        8.56     12.48 o 
   5   8   9        0.00       13.63     13.11 o 
   0   9   9        1.60        0.40      7.03 o 
   1   9   9        1.30       14.54      9.69 o 
   2   9   9        0.00        9.71     10.41 o 
   3   9   9        0.20        4.32     11.32 o 
   0  -5  10       16.53       24.08      8.14 o 
   1  -5  10        0.01       23.38     10.34 o 
   2  -5  10       19.98        8.23     12.88 o 
   3  -5  10        0.01        6.09     11.49 o 
  -2  -4  10        1.52       13.14     10.19 o 
  -1  -4  10        3.28        4.93     11.32 o 
   0  -4  10        2.55        5.12      7.96 o 
   1  -4  10       10.44       25.10     10.94 o 
   2  -4  10        6.82       31.74     11.23 o 
   3  -4  10        0.04        5.44     11.39 o 
   4  -4  10       16.46        5.53     12.65 o 
  -3  -3  10        0.29       19.31     10.29 o 
  -2  -3  10        9.62       10.28     10.94 o 
  -1  -3  10        2.56       17.37     10.56 o 
   0  -3  10       35.59       37.60     11.20 o 
   1  -3  10        1.44        1.41     12.80 o 
   2  -3  10       43.40       55.57     12.77 o 
   3  -3  10        0.16       25.89     12.22 o 
   4  -3  10       26.61       17.99     15.24 o 
   5  -3  10        0.03       12.88     12.88 o 
  -3  -2  10       13.39        5.33     11.93 o 
  -2  -2  10        8.52        0.67     11.92 o 
  -1  -2  10       25.36       20.22     12.26 o 
   0  -2  10        2.23        4.15      8.42 o 
   1  -2  10        3.70       12.53     12.53 o 
   2  -2  10        2.22       12.18     12.50 o 
   3  -2  10       10.22        6.65     11.89 o 
   4  -2  10        5.19        9.94     13.87 o 
   5  -2  10        0.20       12.21     12.21 o 
   6  -2  10       14.48       31.28     13.11 o 
  -4  -1  10        8.27        7.16     10.09 o 
  -3  -1  10        0.15        1.31     10.83 o 
  -2  -1  10       43.93       53.91     13.48 o 
  -1  -1  10        0.00       14.87     11.30 o 
   0  -1  10       26.15       45.65     16.53 o 
   1  -1  10        1.51        6.01     13.00 o 
   2  -1  10       33.52       40.35     12.54 o 
   3  -1  10        3.79       16.95     11.80 o 
   4  -1  10       56.86       66.33     15.50 o 
   5  -1  10        0.46        0.00     12.36 o 
   6  -1  10       18.71       38.01     12.11 o 
   7  -1  10        0.04        2.38     13.08 o 
  -4   0  10        1.50       11.10     11.52 o 
  -3   0  10        7.44        0.66     11.66 o 
  -2   0  10        0.29        3.26     11.30 o 
  -1   0  10       16.20       19.07     11.84 o 
   0   0  10       10.65       15.55      8.31 o 
   1   0  10       57.86       80.42     13.44 o 
   2   0  10        2.85        8.56     10.68 o 
   3   0  10        3.16       12.28     12.04 o 
   4   0  10        0.84       12.57     12.57 o 
   5   0  10        3.91        1.48     12.11 o 
   6   0  10        2.27       17.11     13.73 o 
   7   0  10        0.83       17.48     12.29 o 
  -4   1  10        8.26       13.63     10.97 o 
  -3   1  10        0.73        9.85     10.18 o 
  -2   1  10       11.85       16.12     11.53 o 
  -1   1  10        0.02        1.28     10.44 o 
   0   1  10       77.30      125.12     23.62 o 
   1   1  10        0.75        1.22     10.72 o 
   2   1  10       39.39       43.04     12.47 o 
   3   1  10        0.32        3.26     11.85 o 
   4   1  10       14.12       30.47     12.64 o 
   5   1  10        2.13        2.94     13.18 o 
   6   1  10       34.38       32.16     13.56 o 
   7   1  10        0.31       16.54     12.42 o 
  -4   2  10        0.00       11.59     11.59 o 
  -3   2  10       24.95       46.10     11.86 o 
  -2   2  10        4.44        7.72     10.74 o 
  -1   2  10       14.42       41.30     11.63 o 
   0   2  10        0.00        7.97      7.97 o 
   1   2  10        9.25        4.31     11.70 o 
   2   2  10        6.44       11.61     11.61 o 
   3   2  10       55.15       49.76     12.06 o 
   4   2  10        1.65        6.84     11.62 o 
   5   2  10        2.69       13.71     11.57 o 
   6   2  10        0.07        9.11     11.47 o 
   7   2  10        0.39        1.53     12.51 o 
  -4   3  10        6.57        3.79     10.19 o 
  -3   3  10        0.26        4.49     11.22 o 
  -2   3  10       17.30       24.09     11.98 o 
  -1   3  10        0.26       14.32     10.45 o 
   0   3  10       11.50       15.20      7.48 o 
   1   3  10        0.21       10.69     10.69 o 
   2   3  10       58.99       44.14     12.15 o 
   3   3  10        1.79       13.43     11.32 o 
   4   3  10       32.00        7.48     12.11 o 
   5   3  10        0.01       12.92     12.92 o 
   6   3  10        3.19       20.40     12.75 o 
   7   3  10        0.38        8.59     12.48 o 
  -4   4  10        0.26       19.66      8.54 o 
  -3   4  10       21.49       25.75     11.77 o 
  -2   4  10        0.08        9.40     10.49 o 
  -1   4  10       26.49       43.47     12.43 o 
   0   4  10        5.69        8.71      7.28 o 
   1   4  10       17.47       26.83     11.38 o 
   2   4  10        0.26       11.85     11.85 o 
   3   4  10        3.48       12.36     11.56 o 
   4   4  10        1.75        1.39     11.38 o 
   5   4  10       22.30       15.93     12.51 o 
   6   4  10        0.33        6.04     11.71 o 
   7   4  10        1.71        6.19     11.49 o 
  -3   5  10        8.01        3.04     10.90 o 
  -2   5  10        5.93        4.30     11.29 o 
  -1   5  10        0.33        0.96      9.39 o 
   0   5  10       16.64        4.53      7.99 o 
   1   5  10        0.01       11.79     11.79 o 
   2   5  10        8.01        5.19     11.57 o 
   3   5  10        0.05        2.00     11.16 o 
   4   5  10       20.78       13.99     11.89 o 
   5   5  10        1.23        5.91     12.41 o 
   6   5  10       12.33        8.39     13.21 o 
  -3   6  10       22.64       22.62     10.76 o 
  -2   6  10        0.28        7.18      8.82 o 
  -1   6  10       20.60       20.02      5.93 o 
   0   6  10        0.03        5.44      6.88 o 
   1   6  10       14.00       10.29     10.29 o 
   2   6  10        2.78        6.60     11.49 o 
   3   6  10       10.41       11.50     11.50 o 
   4   6  10        0.35       12.04     12.04 o 
   5   6  10        1.16        3.76     12.10 o 
   6   6  10        0.27       12.92     12.92 o 
  -2   7  10        6.16       12.56      9.85 o 
  -1   7  10        5.89       18.39      9.89 o 
   0   7  10        2.75        4.03      7.27 o 
   1   7  10        0.20       10.79     10.79 o 
   2   7  10        7.11        6.00      9.40 o 
   3   7  10        0.02        4.84     11.48 o 
   4   7  10        3.38        4.31     11.58 o 
   5   7  10        0.00        4.49     12.59 o 
   0   8  10        0.23       10.54      6.29 o 
   1   8  10       10.86       11.55     11.55 o 
   2   8  10        0.00        1.30      8.85 o 
   3   8  10        4.10        3.42     10.96 o 
   0  -3  11        1.45        0.20      7.24 o 
   1  -3  11        6.12       11.89     10.82 o 
   2  -3  11        0.09        4.33     11.49 o 
   3  -3  11       24.38       27.82     11.79 o 
  -1  -2  11        4.72       18.53      9.86 o 
   0  -2  11        2.81        3.70      9.32 o 
   1  -2  11        0.42       10.93     10.93 o 
   2  -2  11        0.00        9.95     10.22 o 
   3  -2  11        0.62        3.67     12.05 o 
   4  -2  11        6.04       20.93     11.10 o 
  -2  -1  11        0.91       10.10     10.10 o 
  -1  -1  11       21.03       39.03     11.20 o 
   0  -1  11        4.71        0.31      7.78 o 
   1  -1  11       37.86       45.34     13.17 o 
   2  -1  11        1.17       11.17     11.17 o 
   3  -1  11        8.15       27.98     11.56 o 
   4  -1  11        0.18        2.22     11.63 o 
   5  -1  11       15.97       29.31     12.28 o 
  -2   0  11        3.47        2.47     10.69 o 
  -1   0  11        8.27        9.85      9.85 o 
   0   0  11        0.63        2.11     11.88 o 
   1   0  11        4.85        4.58     11.34 o 
   2   0  11        1.53        4.74     10.71 o 
   3   0  11        0.89        4.91     11.19 o 
   4   0  11        0.33       23.05      9.86 o 
   5   0  11        0.63       15.54     11.92 o 
   6   0  11        3.63       23.16     11.46 o 
  -3   1  11        9.09       11.32      9.22 o 
  -2   1  11        0.69        7.31      9.57 o 
  -1   1  11       27.61       39.89     11.26 o 
   0   1  11        2.09        2.15      8.69 o 
   1   1  11       20.70       15.61     11.54 o 
   2   1  11        4.69       15.01     10.23 o 
   3   1  11       34.18       26.39     12.58 o 
   4   1  11        0.72       12.43     12.43 o 
   5   1  11        7.80        9.39     12.66 o 
   6   1  11        0.11        9.62     11.14 o 
  -3   2  11        0.33        2.93     10.21 o 
  -2   2  11        1.30       10.53     10.53 o 
  -1   2  11        0.27       10.33     10.76 o 
   0   2  11        4.98        5.32     13.18 o 
   1   2  11        6.85        9.29     10.23 o 
   2   2  11        2.62       10.84     10.84 o 
   3   2  11        3.71       13.80     11.14 o 
   4   2  11        0.16       12.12     12.12 o 
   5   2  11        0.78       10.67     11.48 o 
   6   2  11        0.39        7.31     11.67 o 
  -2   3  11        0.10        0.00     10.03 o 
  -1   3  11        8.43       10.23     10.58 o 
   0   3  11        0.47       14.55      6.73 o 
   1   3  11       32.54       30.34      8.45 o 
   2   3  11        2.96        5.61     10.84 o 
   3   3  11       12.34       21.03     10.86 o 
   4   3  11        2.19        6.11     11.48 o 
   5   3  11       13.67        9.12     12.27 o 
   6   3  11        0.43        9.33     11.89 o 
  -2   4  11       13.33       16.86     10.34 o 
  -1   4  11        0.41        9.67      9.67 o 
   0   4  11        1.56        8.88      7.00 o 
   1   4  11        0.68        1.83      9.48 o 
   2   4  11        2.82        1.86     10.57 o 
   3   4  11        3.19        7.06     10.31 o 
   4   4  11        3.81       10.56     11.13 o 
   5   4  11        1.99        4.14     11.28 o 
  -1   5  11        4.03        8.10      9.38 o 
   0   5  11        0.28        7.80      7.80 o 
   1   5  11        3.38        6.71      9.87 o 
   2   5  11        0.23        0.60     10.36 o 
   3   5  11       18.32        0.00     11.01 o 
   4   5  11        2.11        6.61     10.33 o 
   5   5  11        4.86        2.75     10.51 o 
   0   6  11       12.21        1.71     17.32 o 
   1   6  11        0.27       19.84      8.14 o 
   2   6  11        1.40        4.32      9.49 o 
   3   6  11        0.44        5.11     10.34 o 
   4   6  11        0.64       10.82     10.82 o 
   1   0  12        0.08        0.60      9.35 o 
   2   0  12        4.56        5.08     10.16 o 
   0   1  12       16.43       18.63      7.03 o 
   1   1  12        0.37        4.64     10.80 o 
   2   1  12       16.94       18.48     10.28 o 
   3   1  12        0.24        5.13     10.42 o 
   0   2  12        3.82       10.77      5.98 o 
   1   2  12        0.05        4.05      9.14 o 
   2   2  12        9.05        1.74      9.87 o 
   3   2  12        0.18        8.65     10.47 o 
   1   3  12        0.11        3.42      8.92 o 
   2   3  12        9.87        4.04      9.64 o 
   3   3  12        0.17        9.90      9.90 o 
   2   4  12        2.27       10.25      9.25 o 
                                                 
